# Supplementary material for: Relationship of METS-IR with cardiometabolic multimorbidity in China: a nationwide longitudinal cohort study
Source: Front Nutr. 2025 Feb 12;12:1518840. doi: 10.3389/fnut.2025.1518840 (PMC11860098; doi:10.3389/fnut.2025.1518840)
Supplement: Supplementary file 1 [file Table_1.XLSX]

## Sheet: Sheet1
Table S1. Baseline characteristics of the included and lost individuals.
Characteristics	Individuals included	Individuals lost to follow-up	P-value
Participants, No	6977	1123
Age, years	58.75 ± 9.61	63.83 ± 12.63	<0.001
Male, n (%)	3171 (45.45)	587 (52.36)	<0.001
SBP, mmHg	128.64 ± 21.17	136.32 ± 24.03	<0.001
DBP, mmHg	74.98 ± 12.06	77.55 ± 13.45	<0.001
Residence, n (%)			0.013
Rural	4644 (66.56)	705 (62.78)
Urban	2333 (33.44)	418 (37.22)
Marriage, married, n (%)	6151 (88.16)	849 (76.42)	<0.001
Educational level, n (%)			<0.001
Primary	4953 (70.99)	707 (63.87)
Secondary	1388 (19.89)	203 (18.34)
Third	636 (9.12)	197 (17.80)
Smoking, n (%)			<0.001
Never	4291 (61.50)	604 (60.46)
Former	582 (8.34)	120 (12.01)
Current	2104 (30.16)	275 (27.53)
Current drinking, n (%)	2297 (32.92)	314 (29.07)	0.012
Hypertension, n (%)	3246 (46.52)	523 (48.34)	0.266
Basal Diabetes, n (%)	885 (12.68)	148 (13.72)	0.345
Basal stroke, n (%)	110 (1.58)	56 (5.17)	<0.001
Basal heart disease, n (%)	648 (9.29)	182 (16.87)	<0.001
BMI, kg/m2	23.05 (20.85-25.67)	22.46 (19.84-25.40)	<0.001
WBC, 109/L	6.00 (4.97-7.20)	6.10 (5.17-7.30)	0.169
PLT, 109/L	213.31 ± 76.40	219.56 ± 81.12	0.115
Hemoglobin, g/dL	14.35 ± 2.22	13.83 ± 2.13	<0.001
FBG, mg/dL	102.06 (94.32-112.50)	103.59 (95.04-120.42)	0.005
TC, mg/dL	193.35 ± 38.41	190.96 ± 43.40	0.275
TG, mg/dL	103.54 (74.34-152.22)	105.32 (77.00-153.99)	0.539
LDL-C, mg/dL	116.69 ± 34.86	114.57 ± 36.32	0.232
HDL-C, mg/dL	51.33 ± 15.12	50.11 ± 15.66	0.114
UA, mg/dL	4.40 ± 1.24	4.67 ± 1.48	<0.001
Serum creatinine, mg/dL	0.78 ± 0.24	0.85 ± 0.43	<0.001
hsCRP, mg/L	0.99 (0.54-2.13)	1.52 (0.71-4.26)	<0.001
SBP, systolic blood pressure; DBP, diastolic blood pressure; BMI, body mass index; WBC, white blood cell count; PLT, platelet count; FBG, fasting blood glucose; TC, total cholesterol; TG, triglycerides; LDL-C, low-density lipoprotein cholesterol; HDL-C, high-density lipoprotein cholesterol; UA, Uric acid; hsCRP, high-sensitivity C-reactive protein.
