# Supplementary material for: Relationship of METS-IR with cardiometabolic multimorbidity in China: a nationwide longitudinal cohort study
Source: Front Nutr. 2025 Feb 12;12:1518840. doi: 10.3389/fnut.2025.1518840 (PMC11860098; doi:10.3389/fnut.2025.1518840)
Supplement: Supplementary file 2 [file Table_2.XLSX]

## Sheet: Sheet1
Table S2. Multicollinearity analysis.
Variables	VIF
METS-IR	1.009
age	1.467
gender	2.426
hypertension	1.942
smoking status	1.852
drinking status	1.318
rural residence	1.067
marital status	1.119
education	1.199
SBP	3.181
DBP	2.507
WBC	1.13
PLT	1.1
hemoglobin	1.203
serum creatinine	1.222
hsCRP	1.054
SBP, systolic blood pressure; DBP, diastolic blood pressure; WBC, white blood cell count; PLT, platelet count; hsCRP, high-sensitivity C-reactive protein; METS-IR, Metabolic score for insulin resistance; VIF, Variance inflation factor.
系数a
模型		标准化系数	t	显著性	共线性统计
		Beta			容差	VIF
1	(常量)		-4.196	0
	gender	-0.036	-1.936	0.053	0.412	2.426
	age	0.046	3.204	0.001	0.682	1.467
	HBP	0.113	6.842	0	0.515	1.942
	婚姻	0.023	1.863	0.063	0.893	1.119
	居住地	-0.011	-0.919	0.358	0.938	1.067
	education	0.012	0.915	0.36	0.834	1.199
	drinking	-0.02	-1.479	0.139	0.759	1.318
	smoking	-0.041	-2.568	0.01	0.54	1.852
	WBC	0.009	0.68	0.497	0.885	1.13
	PLT	0.046	3.668	0	0.909	1.1
	Cr	0.019	1.459	0.145	0.818	1.222
	CRP	0.019	1.57	0.116	0.949	1.054
	Hb	0.048	3.666	0	0.831	1.203
	SBP	0.047	2.221	0.026	0.314	3.181
	DBP	-0.021	-1.13	0.258	0.399	2.507
	METSIR	0.021	1.743	0.081	0.991	1.009
a 因变量：CMM是否
