# Supplementary material for: Relationship of METS-IR with cardiometabolic multimorbidity in China: a nationwide longitudinal cohort study
Source: Front Nutr. 2025 Feb 12;12:1518840. doi: 10.3389/fnut.2025.1518840 (PMC11860098; doi:10.3389/fnut.2025.1518840)
Supplement: Supplementary file 3 [file Data_Sheet_1.ZIP]

Archive with 3 entries (3 files):
- km.spv
- Code-R.docx
- data.xlsx
