# Supplementary material for: Relationship of METS-IR with cardiometabolic multimorbidity in China: a nationwide longitudinal cohort study
Source: Front Nutr. 2025 Feb 12;12:1518840. doi: 10.3389/fnut.2025.1518840 (PMC11860098; doi:10.3389/fnut.2025.1518840)
Supplement: Supplementary file 3 [file Data_Sheet_1.ZIP › data.xlsx]

## Sheet: Sheet1
排序	受访者编码	CMM是否	CMM时长	gender	age	HBP	CMD分类	CMD(0,1=Heart disease, 2=diabetes, 3=stroke)	DM	心脏病	中风	婚姻	居住地	education	drinking	smoking	BMI	glu	TG	HDL	METSIR	metsIR四分组	WBC	PLT	Cr	TC	LDL	CRP	糖化血红蛋白	UA	Hb	CystatinC	SBP	DBP
2	10104101002	0	110	1	48	0	0	0	0	0	0	1	1	1	1	2	19.9017	95.94	63.72	63.4024	26.5881	1	9.6	198	0.9831	254.383	175.903	0.98	4.6	3.5952	20.2	0.92	120	68.5
4	10104102002	0	109	1	60	1	0	0	0	0	0	1	1	1	1	2	21.6128	94.14	57.525	61.4694	28.8861	1	5.3	179	0.8814	205.671	131.057	0.34	4.9	5.24664	17.4		146	76
7	10104104001	0	110	1	60	1	0	0	0	0	0	1	1	1	0	2	19.1379	105.84	88.5	47.1652	28.329	1	7.5	271	1.1526	168.171	98.9696	5.67	4.8	4.55952	14.9	1.34	179.5	87
9	10104105002	0	109	1	68	1	0	0	0	0	0	1	1	2	1	2	20.6641	87.48	91.155	46.0054	30.1368	2	4.7	208	0.6554	219.975	154.253	2.47	4.6	3.44736	16.1	0.91	194	106
10	10104107001	0	110	1	79	1	0	0	0	0	0	1	1	1	0	2	19.8471	95.76	109.74	40.9796	30.5103	2	8.3	290	0.904	168.944	103.222	0.76	4.8	5.20128	14.6	1.23	121.5	56
11	10104108001	0	109	0	55	0	0	0	0	0	0	1	1	1	0	0	19.8868	89.28	102.66	49.0982	28.8006	1	4.6	294	0.6667	217.269	148.841	1.17	4.8	3.03408	13.6	0.95	99	66
12	10104108002	0	109	1	59	0	0	0	0	0	0	1	1	1	0	2	18.7471	103.86	108.855	49.8714	27.6095	1	6.3	228	0.8927	209.151	135.697	0.45	4.6	3.78	16		108.5	71.5
13	10104109001	0	110	1	45	0	0	0	0	0	0	1	1	2	1	2	19.5325	94.68	110.625	43.6858	29.4963	1	8.7	278	1.0396	151.934	84.6654	0.64	4.5	5.78928	14.6	0.91	108	70
16	10104110002	0	110	1	65	1	0	0	0	0	0	1	1	1	0	2	21.2825	118.08	53.985	51.4178	30.6296	2	11.4	490	0.5085	172.424	100.903	2.71	4.8	2.32512	12.5	0.86	165.5	86
17	10104111001	0	110	1	57	0	0	0	0	0	0	0	1	2	1	2	20.4082	96.66	132.75	56.057	29.3327	1	7.9	285	0.6667	127.191	40.2064	0.57	4.4	4.91064	17.3	0.74	121.5	81
18	10104112001	1	49	1	49	1	0	0	0	0	0	1	1	2	0	2	23.7943	96.3	166.38	32.861	40.0849	4	7.6	432	1.0848	192.913	123.712	0.45	5.1	5.50704	14.4		154	95
20	10104113001	0	110	1	49	0	0	0	0	0	0	1	1	1	1	2	22.5391	79.56	61.065	49.4848	31.1627	2	6.9	229	0.9266	172.424	107.861	0.84	5.1	6.35712	13.6	0.99	100	54
22	10104114001	0	109	0	54	0	0	0	0	0	0	1	1	1	0	0	21.6966	116.64	131.865	35.1806	35.9547	3	6.6	339	0.5876	212.63	153.094	1.12	5.5	2.7132	13.7		125	69.5
24	10104115001	0	109	1	50	0	0	0	0	0	0	1	1	1	1	2	19.1001	87.84	50.445	71.1344	24.2799	1	5.4	323	0.7119	199.872	117.526	0.22	5	5.754	13.7	0.94	117	74.5
25	10104115002	0	109	0	44	0	0	0	0	0	0	1	1	1	0	0	22.4906	90.72	46.905	59.923	29.8416	2	4.1	275	0.7571	157.346	86.5984	2.07	5.1	5.63808	13.7	1.04	100.5	57.5
26	10104116001	0	109	1	53	1	0	0	0	0	0	1	1	2	0	2	16.369	94.14	96.465	46.7786	24.0575	1	8.2	308	0.678	225.774	157.733	2.63	4.8	3.5616	14.1	0.87	121.5	82
29	10104118001	0	109	1	54	0	0	0	0	0	0	1	1	1	0	2	19.8868	101.52	84.075	49.8714	28.791	1	4.4	235	0.8588	185.955	116.367	0.23	5.2	4.4268	13.9	0.81	133	75.5
31	10104119001	0	110	1	57	1	0	0	0	0	0	1	1	1	1	2	20.2982	106.38	53.985	52.191	28.6712	1	7.3	255	0.8701	187.114	122.552	0.63	5	4.7964	14.8		174.5	96.5
32	10104203002	0	106	0	57	0	0	0	0	0	0	1	0	1	0	0	27.1614	101.34	44.25	54.5106	37.4238	3	7.1	377	0.4972	198.712	132.217	0.41	5.5	3.34488	13.6	0.86	126	67
33	10104205001	0	106	0	46	0	2	2	1	0	0	1	0	1	0	0	26.6137	185.94	140.715	54.124	41.6047	4	6.7	262	0.7797	188.661	104.382	0.81	6.4	4.47048	15.7	0.89	115	66.5
34	10104205002	0	106	1	50	0	0	0	0	0	0	1	0	3	1	2	20.9689	110.52	183.195	37.1136	34.8245	3	5.2	233	0.7571	223.455	144.202	4.46	5.3	3.29448	14.4		126	74
35	10104206001	0	106	0	47	1	0	0	0	0	0	1	0	1	0	0	22.4889	93.42	53.985	38.2734	33.8378	2	7.9	346	0.7571	150.774	98.1964	0.83	5	5.7288	13.3	1.04	142.5	90
36	10104206002	0	106	1	53	0	0	0	0	0	0	1	0	2	1	2	19.257	88.02	199.125	51.8044	28.9156	1	6.7	281	0.9831	154.253	57.2168	0.57	4.2	5.59776	16		124	78
37	10104208001	0	106	0	59	0	0	0	0	0	0	0	0	1	0	0	22.9874	92.52	168.15	40.9796	36.3223	3	6.7	229	0.7797	202.578	131.057	0.73	4.8	5.58096	13.4	1.14	124.5	74
38	10104211001	0	106	0	58	1	2	2	1	0	0	1	0	1	0	0	23.6541	144	99.12	60.3096	34.382	3	5.1	356	0.6441	195.233	112.501	1.87	5.7	5.3172	13.9	0.99	127	71.5
39	10104211002	0	106	1	58	1	0	0	0	0	0	1	0	1	0	2	25.5677	89.64	104.43	39.0466	39.4038	3	5.4	285	0.7797	228.481	170.104	1.67	4.9	5.51208	14.4	0.95	132.5	78.5
41	10104218002	0	106	0	48	0	0	0	0	0	0	1	0	2	0	0	21.5625	99	101.775	59.5364	30.0915	2	8.7	251	0.5198	193.3	114.82	0.43	4.6	3.8556	15.9	0.84	122.5	76
43	10104221001	0	106	0	57	0	1	1	0	1	0	1	0	2	0	0	18.7262	91.08	32.745	55.6704	25.0192	1	3.3	193	0.7797	189.047	126.418	0.8	5.1	4.27392	12.5	0.92	118.5	72.5
44	10104222001	0	106	0	52	0	0	0	0	0	0	1	0	1	0	0	22.719	96.48	177	41.3662	36.0907	3	4.8	160	0.7797	178.223	93.5572	0.65	4.6	3.43224	15.7	0.96	109.5	72.5
45	10104222002	1	106	1	53	0	0	0	0	0	0	1	0	2	1	2	20.3244	92.52	119.475	54.8972	29.0178	1	5.9	145	0.9379	257.089	174.357	1.07	5.1	5.5188	16.1	0.83	131	78
47	10104226001	0	106	0	57	1	0	0	0	0	0	1	0	2	0	0	20.6507	114.48	330.105	28.6084	38.9546	3	4.8	94	0.8588	169.331	53.7374	0.62	4.5	3.94632	11.3	0.94	117.5	77
48	10104226002	0	106	1	56	0	0	0	0	0	0	1	0	1	1	2	20.6988	106.56	75.225	37.1136	32.441	2	9.9	216	0.904	163.145	109.794	0.75	4.9	4.25208	14.7		115	60.5
50	10104228002	0	106	0	58	1	0	0	0	0	0	1	0	1	0	0	23.4952	102.42	475.245	31.7012	44.336	4	4.6	320	0.8249	250.13	85.4386	0.65	5.4	4.04712	14.2	0.73	162.5	98
51	10104231001	0	106	0	49	1	0	0	0	0	0	0	0	2	0	0	25.6749	91.98	215.94	48.325	39.6663	3	8.1	313	0.7571	290.723	203.352	0.55	5.3	6.09336	16.6		123.5	84
52	10104301002	0	108	0	59	0	0	0	0	0	0	1	1	1	0	0	25.7647	81.36	108.855	49.4848	37.0077	3	6.9	257	0.6441	180.156	104.769	0.54	4.3	3.08112	15.7	0.72	103	66
53	10104302001	0	108	0	54	1	0	0	0	0	0	1	1	1	0	0	17.6385	97.92	170.805	41.7528	27.9075	1	7	377	0.7119	206.058	136.47	0.32	5.5	4.12272	14.4	0.94	159.5	99
55	10104303001	0	108	1	50	0	0	0	0	0	0	1	1	1	0	2	19.9131	81.36	93.81	37.8868	30.392	2	6.8	285	0.8701	208.377	154.253	1.7	5.4	4.5024	16.7	1.2	106.5	68.5
56	10104303002	0	108	0	51	0	0	0	0	0	0	1	1	1	0	0	25.6951	100.98	120.36	53.7374	37.2488	3	4.9	373	0.8927	248.197	172.037	0.62	4.9	3.70608	13.3	1.03	115	67
57	10104304001	0	108	1	70	0	0	0	0	0	0	0	1	1	0	2	20.8855	74.34	95.58	39.8198	31.1677	2	5.9	502	1.2317	156.186	99.3562	0.96	4.3	5.63304	14.2	1.7	135.5	80.5
58	10104305001	1	83	1	53	0	2	2	1	0	0	0	1	1	0	2	21.7543	77.58	80.535	44.8456	31.2455	2	5.2	305	0.9492	288.017	234.28	0.34	5	4.20336	15.3	0.98	127.5	80.5
59	10104307001	0	108	1	60	1	0	0	0	0	0	1	1	1	1	1	21.3623	100.98	107.97	51.0312	31.1618	2	4.7	191	1.0396	204.898	130.671	0.72	5.3	6.09	16.2		136.5	77.5
61	10104309001	0	108	1	48	1	0	0	0	0	0	1	1	1	1	2	20.4441	104.58	47.79	79.6396	25.9147	1	5.6	303	0.9605	230.8	143.042	0.74	4.7	4.63176	14.6		133	89.5
62	10104309002	0	108	0	43	1	0	0	0	0	0	1	1	1	0	0	25.0481	85.32	112.395	45.2322	37.098	3	9.7	610	0.8701	305.027	243.945	2.2	5.2	3.47256	14.2		130	76
63	10104310001	1	48	0	60	0	1	1	0	1	0	1	1	1	0	0	20.8738	86.04	71.685	61.856	27.8138	1	5.9	325	0.9153	158.506	84.6654	0.28	5.3	4.46208	12.1		109	69
64	10104311001	0	108	1	64	1	0	0	0	0	0	1	1	1	0	2	22.068	84.6	53.985	59.5364	29.2038	1	7.5	455	1.7967	175.516	105.928	0.9	5.2	5.08872	13.8	1.91	163.5	94.5
66	10104312001	0	108	0	58	0	0	0	0	0	0	1	1	1	0	0	19.2932	93.78	81.42	46.392	28.1301	1	6.7	335	0.5876	195.233	130.671	5.23	5.2	5.24832	11.9	0.98	116	69.5
67	10104313001	0	108	0	52	1	0	0	0	0	0	1	1	1	0	0	26.1567	99.18	82.305	61.856	35.7469	3	6.8	487	0.7797	216.496	143.815	1.01	5.4	3.62208	14.4	1.06	159.5	88.5
68	10104313002	1	108	1	51	1	0	0	0	0	0	1	1	3	1	2	24.6721	84.78	92.04	47.1652	35.6402	3	8	699	0.9605	194.846	132.604	1.34	4.9	7.82376	16.7	0.92	153.5	100
69	10104314002	0	108	0	61	1	2	2	1	0	0	1	1	1	0	0	19.0579	139.32	181.425	42.526	31.1594	2	5.1	271	0.7232	168.171	95.4902	0.53	5.2	3.64728	11.6	1.22	138	80.5
70	10104315001	0	108	0	54	1	0	0	0	0	0	1	1	1	0	0	21.3978	102.78	107.97	48.325	31.7157	2	4.1	327	0.8362	202.965	136.856	0.89	4.9	4.98624	13.7	0.92	117.5	82
71	10104316002	1	48	0	72	1	0	0	0	0	0	1	1	1	0	0	15.9187	83.7	96.465	51.4178	22.5265	1	8.6	651	0.7232	158.893	90.851	0.17	5	3.06096	11.7	0.78	147.5	77.5
72	10104317001	0	108	1	53	0	0	0	0	0	0	1	1	1	1	2	20.1531	82.08	69.03	69.9746	25.8636	1	6.4	323	1.017	211.47	130.284	0.49	5.4	5.20464	16.2	1.17	125.5	78.5
73	10104317002	0	108	0	55	1	0	0	0	0	0	1	1	1	0	0	22.1825	111.96	318.6	34.794	39.3487	3	5.1	265	0.791	211.47	110.954	0.66	4.9	5.22144	15.6	0.84	157	85
75	10104318002	0	108	0	43	1	0	0	0	0	0	1	1	1	0	0	23.4173	77.76	58.41	53.7374	31.5376	2	5.9	561	0.7006	183.248	123.325	0.44	4.8	6.048	15		125.5	79.5
77	10104320001	0	108	1	55	0	0	0	0	0	0	1	1	2	1	2	18.797	89.1	88.5	50.258	26.8057	1	6.8	275	0.6328	167.011	100.129	44.6	4.8	4.37304	15.5	0.96	131	84
78	10104320002	0	108	0	47	1	0	0	0	0	0	1	1	1	0	0	26.7457	93.96	196.47	51.0312	40.4791	4	8	323	0.8136	229.254	134.15	1.12	4.6	2.60064	19.2	1.25	149	90
79	10104321001	0	108	0	47	0	0	0	0	0	0	1	1	1	0	0	20.3709	88.02	39.825	62.2426	26.5034	1	5.8	287	0.7006	149.228	81.5726	2.78	4.8	4.20336	13.3	0.89	129	74.5
80	10104321002	0	108	1	51	0	0	0	0	0	0	1	1	2	1	2	22.0452	92.88	52.215	107.861	25.772	1	8.2	376	0.8927	204.898	90.851	1.52	4.8	5.47008	15.3		132	81
81	10104322001	0	108	0	49	0	0	0	0	0	0	1	1	1	0	0	27.5175	94.32	270.81	57.6034	41.6134	4	5.8	349	0.791	244.331	127.578	2.3	5.3	4.63008	14.8	0.69	115	77
82	10104322002	0	108	1	54	0	0	0	0	0	0	1	1	1	1	2	19.9486	89.28	100.89	34.794	31.6576	2	4.9	436	1.0848	173.97	122.166	0.37	5	7.16856	15.7	1.4	114.5	69.5
83	10104324001	0	108	1	49	1	0	0	0	0	0	1	1	1	0	2	19.2692	89.1	93.81	49.0982	27.7413	1	6.9	151	1.0509	165.078	100.516	2.72	5.6	6.4848	15.4		142	79
84	10104324002	0	108	0	52	0	2	2	1	0	0	1	1	1	0	0	23.8349	128.7	201.78	46.392	38.0739	3	7.5	455	0.8249	238.919	159.666	1.54	5.5	5.02656	13.8		118	79
85	10104325001	0	108	0	76	0	0	0	0	0	0	0	1	1	0	0	19.9238	98.28	71.685	42.1394	29.7814	2	5.8	376	0.7458	178.996	127.578	1.83	5.4	5.18952	12.5	1.36	128	70.5
86	10104327002	1	24	0	63	1	2	2	1	0	0	1	1	1	0	0	29.514	170.82	164.61	42.526	49.0077	4	8.2	451	0.5989	223.068	147.295	1.47	7.4	4.11936	16.2	0.97	180.5	100.5
87	10104328001	0	108	1	68	0	0	0	0	0	0	1	1	1	1	2	22.6429	85.86	96.465	54.8972	31.6098	2	6.1	468	0.8588	237.372	169.331	0.96	4.5	4.78632	16.3	0.95	135.5	81
88	10104329001	0	108	1	54	1	0	0	0	0	0	1	1	1	1	2	21.13	83.34	78.765	52.5776	29.3466	1	9.9	427	1.1413	199.872	134.15	3.08	5.2	6.27816	16.5	1.2	128	92.5
89	10104329002	0	108	0	52	0	0	0	0	0	0	1	1	1	0	0	21.5108	95.94	214.17	38.2734	35.4493	3	7.6	485	0.7458	197.166	118.686	0.94	5.3	5.61624	14.8		123.5	78
94	10206103001	0	109	0	64	1	0	0	0	0	0	1	1	1	0	0	21.9263	138.06	205.32	23.5826	42.8519	4	5.4	304	0.6667	190.98	106.315	0.24	4.8	3.31128	12.3	0.79	169	72.5
95	10206103002	0	109	1	65	0	0	0	0	0	0	1	1	1	0	2	24.577	126.9	121.245	30.5414	42.6048	4	3.3	132	0.8362	168.171	97.4232	0.68	4.3	2.61072	13.5		124.5	73
98	10206109001	0	109	1	44	0	0	0	0	0	0	1	1	2	1	0	21.7503	99.72	96.465	47.9384	31.98	2	6	168	0.7797	160.439	85.4386	2.41	4.3	3.49944	14.4		110.5	64
99	10206109002	0	109	0	43	0	0	0	0	0	0	1	1	1	1	2	22.769	101.52	284.97	37.1136	39.0007	3	5	205	0.7345	182.862	70.3612	0.52	4.1	3.0996	12.5		117.5	76.5
100	10206111001	0	109	1	45	0	0	0	0	0	0	1	1	1	1	0	23.8281	160.92	953.145	6.5722	90.4945	4	4.2	128	1.1526	177.063		3.86	3.9	6.83256	15.2	0.61	135	74
101	10206111002	0	109	0	42	0	3	3	0	0	1	1	1	1	0	0	21.1111	113.22	253.11	25.5156	40.2297	4	3.9	224	0.4859	161.599	76.1602	0.67	3.9	3.58176	12.9	0.71	116	59.5
102	10206116001	0	109	0	49	0	0	0	0	0	0	1	1	1	0	1	20.8701	118.8	305.325	19.33	44.3731	4	3.6	94	1.0396	173.97	71.1344	0.34	3.8	4.81152	12.7	1.44	121	69.5
103	10206116002	0	109	1	49	0	0	0	0	0	0	1	1	1	1	2	23.737	86.76	127.44	35.5672	37.9307	3	5.2	147	0.8588	187.888	114.434	0.45	3.6	4.05048	13.7	1	109	69.5
104	10206118001	0	109	0	39	0	0	0	0	0	0	1	1	1	0	0	23.1473	86.94	282.315	32.0878	40.862	4	4.6	199	0.8023	168.944	64.5622	0.87	4	3.15	12.7	0.76	108	63
105	10206119001	0	109	0	62	1	0	0	0	0	0	1	1	1	0	0	17.3484	142.02	73.455	44.8456	26.8176	1	7.1	220	0.5876	163.918	93.9438	0.36	3.7	2.6544	12.7	0.91	139	72.5
106	10206119002	0	109	1	62	0	0	0	0	0	0	1	1	1	0	1	19.1001	95.4	150.45	30.928	32.4634	2	3.3	158	1.0735	188.274	113.274	2.84	4.1	4.75104	11.5	1.05	112.5	72.5
107	10206120001	0	109	0	41	0	0	0	0	0	0	1	1	1	0	0	19.8141	79.02	72.57	35.5672	30.1848	2	3.6	143	0.7571	127.578	64.9488	5.87	4.1	3.48264	11.1	0.82	120.5	70
108	10206120002	0	109	1	44	0	0	0	0	0	0	1	1	1	1	0	22.6562	97.74	128.325	38.66	35.8313	3	5.5	172	0.9153	209.924	135.31	1.15	4.3	3.21048	14.6		123.5	70
109	10206121001	0	109	1	45	1	0	0	0	0	0	1	1	2	1	1	22.7732	253.62	741.63	24.7424	50.6068	4	3.6	107	0.8927	261.342	27.4486	1.07	4.4	7.90104	15.5	0.46	120	79.5
111	10206124001	0	109	0	59	1	0	0	0	0	0	1	1	1	0	2	21.8144	110.34	297.36	37.1136	37.726	3	4.5	186	0.678	216.496	83.119	0.48	4.3	2.90304	13	0.49	150.5	73
112	10206124002	0	109	1	60	1	0	0	0	0	0	1	1	1	0	2	19.5594	190.26	162.84	23.5826	38.975	3	4	109	0.678	141.496	70.7478	0.86	4.6	3.2256	13.2	0.97	174	91
113	10206202001	0	109	0	75	1	0	0	0	0	0	0	1	1	0	1	17.1228	108.18	54.87	52.191	24.258	1	4.1	291	0.678	201.419	130.284	0.53	5.5	3.2928	13.7	0.95	176.5	97
114	10206203001	0	109	1	56	1	0	0	0	0	0	0	1	1	0	1	17.9634	105.84	99.12	42.526	27.4911	1	5	157	1.0396	195.62	125.645	1.74	4	3.79344	17.6	1.22	151	90.5
115	10206204001	0	108	1	51	0	0	0	0	0	0	0	1	1	1	2	17.9592	99.72	132.75	47.5518	26.9991	1	4.5	238	1.1413	191.754	107.088	0.33	4.9	4.40832	15.7	0.95	110.5	67
116	10206207001	0	109	0	65	1	0	0	0	0	0	0	1	1	1	0	17.7668	108.72	340.725	30.1548	32.9881	2	4.9	204	0.8249	196.779	72.6808	0.64	4.1	4.54608	12.2	1.12	135.5	64.5
117	10206210001	0	109	0	58	0	0	0	0	0	0	0	1	1	0	0	19.0936	111.6	51.33	42.1394	28.6588	1	4.8	244	0.7797	172.81	114.047	0.64	3.8	3.37848	12.8	0.89	106	67.5
118	10206211001	0	108	1	58	1	2	2	1	0	0	1	1	1	1	2	21.453	134.64	301.785	42.1394	36.4003	3	5.9	190	1.0961	185.955	73.0674	0.98	4.4	4.45704	14.9	1.2	136	80.5
119	10206211002	0	108	0	56	0	0	0	0	0	0	1	1	1	0	0	22.7528	103.32	182.31	43.2992	36.0085	3	5	172	0.904	207.604	115.207	0.16	6.2	3.6036	13.7	1.01	124.5	70.5
120	10206212001	0	108	0	50	0	0	0	0	0	0	1	1	1	0	1	22.983	102.78	232.755	30.928	40.7395	4	4	238	0.6667	164.692	66.4952	3.18	6.2	4.1496	13.7	0.64	116	75.5
121	10206212002	1	108	1	54	1	0	0	0	0	0	1	1	1	1	1	26.0407	109.98	60.18	35.5672	41.0891	4	6.2	162	0.9944	194.073	131.444	6.7	4.9	4.368	17.3	1.07	131	84.5
122	10206213002	0	108	1	57	0	0	0	0	0	0	1	1	1	0	1	19.3949	98.82	57.525	78.8664	24.6087	1	9.3	311	0.8475	191.367	95.1036	0.76	4.7	3.97152	16.7	1.08	110.5	67
123	10206214001	0	109	1	53	0	0	0	0	0	0	1	1	2	0	2	20.7547	91.26	38.94	39.4332	30.5013	2	4.5	252	0.8136	150.774	94.717	2.09	5.3	2.9148	12.7	1.08	119	67.5
124	10206214002	0	109	0	55	0	0	0	0	0	0	1	1	1	0	0	19.728	93.6	78.765	41.3662	29.5903	1	6	417	0.6554	231.96	170.104	0.32	6	3.20712	13.7	0.97	117	66.5
125	10206215001	0	108	1	46	0	0	0	0	0	0	1	1	2	0	0	19.8522	104.4	63.72	57.2168	27.5092	1	5.6	112	0.904	230.414	153.094	0.64	6	3.95472	12.8		122.5	70.5
126	10206215002	0	108	0	45	1	2	2	1	0	0	1	1	1	0	0	27.239	114.12	66.375	46.392	40.3614	4	3.5	207	0.5876	184.022	112.501	0.56	6.9	2.50656	13	0.73	125.5	82.5
127	10206216001	0	109	0	66	1	0	0	0	0	0	1	1	1	0	2	14.5147	91.62	100.89	39.4332	22.3153	1	3	124	0.5763	113.274	40.593	2.23	4.8	2.8644	13.1	1.07	118.5	70.5
128	10206219001	0	108	1	73	0	0	0	0	0	0	1	1	1	1	1	22.0718	95.22	96.465	51.8044	31.6424	2	4.8	230	0.9379	188.661	112.501	1.23	5.5	5.90688	14.5	1.31	122	75
129	10206219002	0	108	0	61	1	0	0	0	0	0	1	1	1	1	0	23.6442	100.62	126.555	37.1136	37.8963	3	5.3	218	0.5198	170.877	99.7428	1.57	5.1	2.29992	12.1	0.9	175	95.5
132	10206222001	0	109	1	76	1	0	0	0	0	0	1	1	1	0	2	16.924	95.58	66.375	61.4694	22.8109	1	3.7	181	1.5368	195.233	110.954	0.29	5.5	2.76192	13.8	1.99	158	85
133	10206223001	1	84	1	63	0	2	2	1	0	0	1	1	1	0	0	17.8145	93.42	107.085	35.5672	28.3488	1	3.5	139	0.8927	157.733	88.5314	0.54	4.9	3.52968	13.9	1.11	122.5	75.5
134	10206223002	0	108	0	57	1	2	2	1	0	0	1	1	1	0	0	29.4145	86.22	105.315	50.258	42.2519	4	3.1	257	0.6667	250.13	166.625	1.15	6.9	3.108	13.4	0.92	129	76.5
135	10206224001	0	109	1	61	0	0	0	0	0	0	1	1	1	0	2	17.8795	99.18	92.925	62.2426	24.5588	1	4.4	167	0.5537	189.821	95.8768	1.71	5	3.6036	15	0.94	99	57.5
136	10206224002	0	109	0	57	0	2	2	1	0	0	1	1	1	0	0	19.0299	135.72	62.835	39.4332	30.0987	2	4.4	235	0.5763	183.248	124.099	0.41	4.4	2.87448	12.9	0.82	112.5	69.5
137	10206225001	0	109	0	70	0	0	0	0	0	0	0	1	1	0	1	21.3053	101.88	167.265	37.8868	34.6799	3	3.8	151	0.6328	217.656	132.604	1.08	5.1	3.37176	14.2	0.92	107	60
138	10206226001	0	109	1	48	1	2	2	1	0	0	1	1	1	1	2	23.0112	110.88	66.375	46.392	33.9635	2	4	348	0.9831	185.568	112.114	0.24	11.5	2.14032	15.7	1.06	170	93.5
140	10206303001	0	109	1	74	1	2	2	1	0	0	1	1	1	1	2	21.8887	188.1	67.26	51.0312	33.9237	2	3.1	151	0.8023	170.491	91.2376	0.45	4.4	3.50448	14.3	0.92	148	82
141	10206303002	0	109	0	77	0	0	0	0	0	0	1	1	1	0	2	17.5005	20.52	73.455	17.0104	29.2756	1	5	233	0.2147	23.9692	22.0362	3.62	4.3	3.0072	11.6	0.43	106.5	56
142	10206304001	0	110	0	54	1	2	2	1	0	0	1	1	1	0	1	23.1959	137.52	635.43	21.263	51.7034	4	4.2	144	0.8588	246.651	30.5414	0.73	4.4	3.69264	13	0.78	146	87.5
143	10206304002	0	110	1	55	0	0	0	0	0	0	1	1	1	0	2	22.4551	88.56	133.635	30.928	37.5532	3	4.2	159	0.8588	169.331	98.583	6.07	4.4	3.20376	16		137.5	77.5
144	10206307001	0	109	1	68	0	0	0	0	0	0	0	1	1	0	2	22.3133	163.44	95.58	49.4848	34.5771	3	3.5	214	0.9153	176.29	98.1964	0.33	4	4.1496	14.2	1.28	96.5	58
145	10206308002	0	109	0	75	1	0	0	0	0	0	1	1	1	0	0	16.2741	80.64	53.1	52.9642	22.006	1	4.2	173	0.8023	201.805	118.686	0.27	4.2	3.09624	12	1.22	158	73
146	10206311001	0	109	0	42	0	0	0	0	0	0	1	1	1	0	0	23.533	97.74	54.87	46.7786	33.7985	2	6.3	185	0.8249	183.635	114.047	0.39	4.3	3.02904	12.4	0.85	126.5	78.5
147	10206311002	0	109	1	47	0	0	0	0	0	0	1	1	2	1	0	21.3382	93.06	60.18	57.2168	29.0349	1	4.4	212	0.9379	164.305	85.4386	0.57	4	3.486	13.5		114.5	65.5
148	10206312001	0	109	0	69	1	0	0	0	0	0	0	1	1	0	0	18.5493	80.46	101.775	36.727	28.6771	1	3.9	190	0.6893	138.789	69.588	0.66	4.2	3.25752	11.8	0.91	141.5	75.5
149	10206313001	0	109	0	47	1	0	0	0	0	0	1	1	1	1	0	19.736	81	123.9	56.057	27.7222	1	4.6	255	0.6215	212.63	111.727	0.31	3.9	3.58176	13.4	0.83	137.5	80
150	10206313002	0	109	1	49	0	0	0	0	0	0	1	1	1	0	1	19.0311	97.92	80.535	41.3662	28.7413	1	4.1	176	0.9605	156.96	94.717	1.9	4	3.3768	14.8	1.05	122	82
151	10206314001	0	109	0	73	1	0	0	0	0	0	0	1	1	0	0	21.7768	126.9	413.295	27.4486	42.7536	4	4.3	109	1.0735	235.053	95.4902	1.22	5	2.88288	13	1.12	143	73.5
152	10206315001	0	109	0	56	0	0	0	0	0	0	1	1	1	1	2	18.2015	102.78	84.96	44.8456	27.1435	1	3.9	185	0.5763	201.032	126.418	0.15	4.2	3.696	15		123	80.5
153	10206319001	0	109	0	54	1	0	0	0	0	0	1	1	1	0	0	22.9171	134.46	177.885	44.0724	36.9385	3	6	167	0.7232	194.46	103.222	1.04	4.1	3.92952	12.1		146	80.5
155	10206320001	0	109	1	76	1	0	0	0	0	0	0	1	1	0	2	21.0723	87.3	101.775	35.1806	33.2715	2	3.3	125	0.9605	178.996	114.047	0.83	4.4	1.92528	16.2	1.31	165.5	76.5
156	10206321002	0	109	0	49	0	1	1	0	1	0	1	1	1	0	0	19.1362	116.64	67.26	43.2992	28.9754	1	3.8	174	0.4746	153.48	82.3458	0.32	4.1	2.2428	13.2	0.79	115	69
157	10206322002	0	109	0	62	1	0	0	0	0	0	1	1	1	0	0	20.3428	101.16	86.73	49.4848	29.5449	1	3.3	180	0.8475	204.125	125.258	0.18	4.1	3.67584	12.9	1.03	131	83
159	10206324001	0	109	1	69	0	0	0	0	0	0	0	1	1	1	0	20.5607	106.92	90.27	57.2168	29.0481	1	3.7	159	0.9153	152.32	66.4952	1.34	4.1	3.318	14.4	1.02	106.5	64.5
160	10206325001	0	109	0	63	1	0	0	0	0	0	1	1	1	0	0	24.5603	97.02	192.045	28.6084	43.6183	4	3.4	156	0.7797	164.305	78.8664	1.2	4.4	3.75816	12.5	0.99	136.5	83.5
161	10206325002	0	109	1	63	0	0	0	0	0	0	1	1	1	0	2	20.5499	95.04	236.295	40.593	33.5987	2	3.5	199	1.0735	229.64	119.073	0.59	4	3.53304	13.7	1.02	103	58
162	10206327001	0	109	1	53	0	0	0	0	0	0	1	1	1	1	0	21.2279	101.52	92.04	50.6446	30.7601	2	3.5	190	0.6102	223.841	143.042	0.19	4.8	4.4604	14.1	1.14	120.5	80
163	10206328001	0	109	1	53	1	0	0	0	0	0	1	1	1	1	2	19.9599	88.56	147.795	37.1136	31.9424	2	4	145	0.9944	206.444	136.856	1.19	3.9	3.54312	13.7	1.13	123.5	91
164	10206328002	0	109	0	51	0	0	0	0	0	0	1	1	1	0	0	18.2388	87.48	61.95	64.1756	23.9628	1	3.7	189	0.7458	183.248	101.676	0.21	4.4	2.37552	13.4	0.94	101	62
165	10206330001	0	110	0	64	1	2	2	1	0	0	1	1	1	0	0	18.2797	128.7	130.095	52.9642	27.4438	1	4.1	244	0.5989	156.573	62.6292	0.35	3.9	2.92488	13.5	0.88	134	69
166	10206330002	0	110	1	66	1	0	0	0	0	0	1	1	1	1	1	19.7756	108	141.6	55.6704	28.9266	1	6.2	186	0.9831	177.449	74.2272	0.5	4.1	3.83544	14.4		156.5	86
167	10233101001	0	107	0	56	0	0	0	0	0	0	1	1	1	0	0	22.4379	100.98	98.235	55.2838	31.8993	2	6.3	249	0.8475	243.171	163.532	0.56	5.3	6.37056	15.6	0.42	103	62
168	10233101002	0	107	1	65	1	0	0	0	0	0	1	1	1	1	2	23.1657	105.48	84.075	37.5002	36.3501	3	4.2	208	0.7119	161.985	104.769	34.8	4.8	3.7884	17.4		136.5	70
169	10233102001	0	107	1	78	1	2	2	1	0	0	0	1	1	0	0	20.1509	135.36	123.015	39.8198	32.6828	2	4.9	265	1.0735	144.975	73.8406	1.16	4.4	4.08408	11.6	1.55	145	71.5
170	10233103001	0	107	1	62	1	0	0	0	0	0	1	1	1	0	0	22.7976	101.52	230.1	31.7012	40.0439	4	5.6	123	0.9379	357.992	286.084	2.93	4.7	7.71624	15.3	0.97	136.5	86
171	10233103002	0	107	0	55	1	0	0	0	0	0	1	1	1	0	0	22.2791	99.54	101.775	63.789	30.5947	2	5.6	180	0.7571	203.738	120.619	0.49	4.1	4.49904	12.3	1.1	136	90.5
172	10233104002	0	107	0	63	1	2	2	1	0	0	1	1	1	0	0	20.8463	143.64	1058.46	10.8248	63.0568	4	2.8	133	0.2486	265.208		1.56	4.4	5.27856	12.1		126	84
173	10233105001	0	107	1	48	1	2	2	1	0	0	1	1	2	1	0	29.8107	149.94	128.325	47.9384	46.6783	4	5.2	220	0.7345	203.352	127.965	1.22	5.8	5.11224	15.3	0.7	138.5	90
174	10233105002	0	107	0	39	0	0	0	0	0	0	1	1	2	0	0	23.7664	84.24	84.96	52.9642	33.1392	2	4.8	264	0.791	185.955	111.727	0.3	4.5	3.64728	17.1	0.71	108	69.5
175	10233106001	0	107	1	54	0	0	0	0	0	0	1	1	1	1	2	20.9904	96.66	99.12	56.057	29.602	1	4.5	197	0.7232	161.599	83.5056	0.74	4.3	6.94008	17.2	0.85	111	74.5
176	10233107001	0	107	0	68	1	0	0	0	0	0	0	1	1	0	0	20.2302	109.44	98.235	53.7374	29.2439	1	5.8	219	1.0848	237.372	169.717	2.93	4.9	6.17232	15.3	1.32
177	10233108001	0	107	0	47	0	0	0	0	0	0	1	1	1	0	0	17.7442	92.7	62.835	69.2014	23.0936	1	4.3	164	0.6102	168.944	86.985	0.4	4.4	4.16976	14	0.68	115	66.5
178	10233109001	0	107	1	76	1	0	0	0	0	0	0	1	1	1	2	20.1669	87.48	55.755	78.4798	25.1515	1	4.1	106	0.6328	182.089	89.6912	1.52	4.3	5.67504	13	1.07	169	75.5
179	10233111001	1	83	1	58	1	0	0	0	0	0	0	1	1	1	2	22.3716	95.76	189.39	38.2734	36.4757	3	11.1	296	0.9944	243.945	163.918	0.6	4.7	5.00304	15.7	1.17	132.5	87.5
180	10233113001	0	107	1	48	0	0	0	0	0	0	1	1	2	1	0	21.9559	120.42	37.17	45.6188	32.3429	2	4.1	252	0.6215	166.625	107.861	5.38	5	5.07528	12.6		128.5	77
181	10233113002	0	107	0	45	1	1	1	0	1	0	1	1	1	1	0	22.9002	104.4	72.57	44.0724	34.1138	2	6	276	0.6554	187.501	129.898	1.22	5	4.242	13.6	0.75	176.5	106.5
182	10233114001	0	107	0	57	1	0	0	0	0	0	0	1	1	0	0	27.6712	73.08	47.79	42.1394	38.9633	3	6.7	195	0.5198	143.815	87.3716	3.94	4.3	4.69392	14	0.68	140.5	93
183	10233116001	0	107	0	73	1	0	0	0	0	0	1	1	1	0	0	18.7046	100.62	148.68	42.1394	29.2881	1	6.4	197	0.6893	156.96	80.4128	1.89	4.6	3.1752	16.6	0.92	180	84.5
184	10233116002	0	107	1	72	1	0	0	0	0	0	1	1	1	0	0	19.1973	102.24	116.82	46.392	28.8794	1	4.8	166	0.6893	235.053	171.65	1.58	4.6	3.42384	14.9	0.88	145.5	80.5
185	10233117001	0	107	0	49	0	0	0	0	0	0	1	1	2	0	0	27.6318	91.8	46.905	54.124	37.6633	3	4.6	225	0.6102	172.037	105.928	1.73	4.8	4.17312	15.7	0.76	106	73
186	10233117002	0	107	1	45	0	0	0	0	0	0	1	1	1	1	2	28.1971	108.54	85.845	53.3508	40.51	4	3.4	155	0.8588	218.429	151.547	0.52	4.6	5.78928	10.9	0.81	110	67.5
187	10233118001	0	107	0	66	1	0	0	0	0	0	1	1	1	0	0	23.0422	96.66	79.65	51.0312	32.8682	2	4.8	223	0.5989	147.295	75.7736	5.31	4.7	4.49064	15.4	1.09	130	91.5
188	10233118002	1	47	1	68	1	1	1	0	1	0	1	1	1	0	0	26.1393	114.3	86.73	44.8456	39.5442	3	6.1	207	0.9492	176.29	113.66	0.49	6.3	6.2664	17.5	1.22	134	81
189	10233119001	0	107	0	58	0	0	0	0	0	0	1	1	1	0	0	25.8425	92.34	112.395	52.9642	37.0683	3	4.4	318	0.7345	240.852	165.078	2.43	4.6	4.68216	14.9	0.95	125	83.5
190	10233119002	0	107	1	54	1	0	0	0	0	0	1	1	2	1	2	25.9696	109.62	65.49	83.8922	33.134	2	7.7	261	0.6893	197.553	99.3562	2.66	4.6	5.53392	17.4	0.98	147.5	99.5
191	10233120001	0	107	1	56	1	0	0	0	0	0	0	1	1	1	2	23.3887	84.78	51.33	95.8768	27.6666	1	4.4	172	0.8588	172.037	60.6962	2.32	4.5	6.25128	15.1	1.07	149	95
192	10233121001	0	107	1	59	0	0	0	0	0	0	0	1	1	0	0	20.8849	116.64	74.34	49.0982	30.7273	2	3.4	206	0.8475	201.032	136.083	0.89	5.2	6.41424	13.7	0.89	111	58.5
193	10233123001	0	107	1	48	0	0	0	0	0	0	1	1	1	1	0	27.4582	91.44	108.855	51.4178	39.5556	3	3.6	207	0.8588	165.851	89.3046	0.43	4.5	5.78592	14.1	0.86	131.5	84
195	10233201001	1	83	0	58	1	0	0	0	0	0	1	1	1	1	0	20.8025	77.58	81.42	75.387	26.3063	1	7.5	227	0.7797	266.754	177.449	0.54	5.2	4.69056	13.4	1.15	204	121
196	10233201002	1	108	1	59	1	0	0	0	0	0	1	1	1	1	1	18.9806	89.1	128.325	44.459	28.6382	1	5	208	0.7797	94.717	20.4898	0.42	4.2	6.594	13	0.99	133.5	86
197	10233204001	0	108	0	48	0	0	0	0	0	0	1	1	1	0	0	29.7633	91.98	61.95	63.4024	39.4857	3	4.3	266	0.5876	192.527	117.526	1.83	4.8	3.92784	13.3	0.8	120	79
198	10233204002	0	108	1	48	0	0	0	0	0	0	1	1	1	1	2	20.325	82.08	88.5	46.0054	29.3669	1	4.8	61	0.8701	201.805	138.016	0.67	4.5	4.68888	14.2	0.92	103.5	59
199	10233205001	0	108	1	58	1	0	0	0	0	0	0	1	1	0	0	20.3111	99.72	208.86	36.3404	33.9863	2	6.5	166	0.791	213.79	118.686	2	4.9	6.90816	13.2	0.72	191.5	103
200	10233207001	0	108	0	55	0	0	0	0	0	0	1	1	1	0	0	20.3626	85.32	108.855	52.191	29.0025	1	7.4	231	0.5763	207.218	131.444	2.38		4.28568	13.7	0.82	118.5	79.5
201	10233207002	0	108	1	63	1	0	0	0	0	0	1	1	1	1	2	19.1556	78.66	87.615	55.6704	26.2162	1	5.4	183	0.7571	163.918	82.3458	3.42	4.7	6.37056	15.2	1.05	138.5	74.5
202	10233208001	0	108	1	78	1	0	0	0	0	0	1	1	1	0	2	22.098	90.36	83.19	52.191	31.1537	2	4.8	259	0.6328	179.769	111.727	3.04	5.2	4.7796	10.4	0.95	139	56
204	10233210001	0	108	0	50	0	0	0	0	0	0	1	1	1	0	0	23.6741	90.9	58.41	68.0416	30.7503	2	6.3	194	0.6102	181.702	102.062	0.78	5.1	3.9396	11.7	0.84	119.5	76
205	10233210002	0	108	1	52	1	0	0	0	0	0	1	1	3	0	2	15.3793	91.08	84.075	88.1448	19.1748	1	4.5	180	0.9831	271.78	170.877	0.53	4.7	5.38608	15.1	0.98	132	88.5
206	10233212001	1	83	1	66	0	0	0	0	0	0	1	1	2	0	0	20.8513	98.1	60.18	62.6292	27.9547	1	5.1	126	0.8701	184.022	112.501	0.35	4.9	4.67208	13.9		107.5	61
207	10233212002	0	108	0	60	0	0	0	0	0	0	1	1	1	0	0	25.5344	84.06	65.49	54.8972	34.7665	3	5	195	0.7119	184.795	119.846	1.51	5.1	3.54648	12	0.93	117.5	63.5
209	10233215001	0	108	0	79	1	0	0	0	0	0	1	1	1	0	0	18.5623	84.24	72.57	51.0312	25.8909	1	3	94	0.7119	146.521	89.3046	2.88	4.8	4.49064	17.3	1.25	176.5	71.5
210	10233216001	0	108	0	66	0	0	0	0	0	0	1	1	1	1	0	18.3857	86.58	52.215	59.5364	24.3748	1	5.6	171	0.5537	165.851	91.6242	0.5	4.9	3.95304	12		122	75
212	10233301001	0	108	0	57	0	0	0	0	0	0	1	1	1	0	0	24.7391	92.7	164.61	37.5002	39.9853	4	6.8	280	0.6667	233.893	156.96	2.09	4.7	4.92744	13.8	0.91	119	69
213	10233301002	0	108	1	58	0	0	0	0	0	0	1	1	3	0	2	21.9012	92.52	98.235	39.4332	33.6535	2	5.8	235	0.8362	199.486	140.336	0.6	4.8	6.00264	14.9		107.5	63.5
214	10233303001	0	108	0	63	0	0	0	0	0	0	1	1	1	0	0	24.2642	96.12	122.13	48.7116	35.9073	3	5.7	220	0.5085	223.455	144.975	1.75	4.6	3.55656	13.7	0.74	125	69.5
215	10233303002	1	108	1	76	0	0	0	0	0	0	1	1	3	1	2	21.096	99	126.555	30.5414	35.6782	3	4.5	256	0.9605	152.32	90.0778	0.72	4.3	7.02744	15.1	1.04	124	73
216	10233304001	0	108	1	47	0	0	0	0	0	0	1	1	2	0	2	23.9813	86.04	82.305	32.861	38.0348	3	5.9	193	0.7797	159.279	111.727	0.98	4.5	5.71032	14.5	1.03	111.5	66
217	10233304002	0	108	0	47	0	0	0	0	0	0	1	1	1	0	0	22.3296	88.38	79.65	44.459	32.6406	2	5	314	0.5763	157.733	97.0366	0.53	4.4	5.63472	12.6	0.9	107	62.5
218	10233305001	0	108	1	51	1	0	0	0	0	0	1	1	1	1	2	19.9423	102.96	54.87	62.2426	26.8584	1	6.4	336	0.8136	195.62	125.258	0.74	4.5	6.52176	14.2	0.92	128	90
219	10233305002	0	108	0	54	0	0	0	0	0	0	1	1	1	0	0	26.9357	91.98	61.95	57.99	36.5198	3	3.2	287	0.4859	216.883	151.161	1.08	4.6	3.20712	11.8	0.67	115	71.5
220	10233306001	0	108	0	58	1	2	2	1	0	0	1	1	1	0	0	22.8599	219.24	119.475	64.9488	34.6397	3	4.1	280	0.4972	221.908	138.789	0.95	9.4	3.29448	12.1		161	95.5
221	10233306002	0	108	1	64	0	0	0	0	0	0	1	1	1	1	2	25.9249	101.16	57.525	53.3508	36.2456	3	6	159	0.678	214.176	144.975	1.7	4.5	5.94216	14.4	0.78	111	71.5
223	10233308001	0	108	0	43	0	0	0	0	0	0	1	1	1	0	0	26.451	107.64	110.625	51.8044	38.7745	3	4.9	436	0.5989	194.073	119.846	0.6	4.7	3.48432	12.1	0.73	132	73
225	10233312001	0	108	0	50	0	0	0	0	0	0	1	1	1	0	0	19.319	103.14	69.915	51.4178	27.5621	1	13	288	0.7345	139.949	71.521	4.96	4.6	3.35496	12.4		129	75.5
226	10233312002	0	108	1	55	0	0	0	0	0	0	1	1	2	1	2	19.6828	96.3	85.845	70.3612	26.048	1	3.9	273	0.6893	173.197	83.5056	1.37	4.6	5.67504	14.4		123.5	77.5
227	10233313002	0	108	0	61	1	0	0	0	0	0	1	1	1	0	0	21.8279	102.24	64.605	72.6808	28.4941	1	4.8	183	0.6667	170.491	83.119	0.64	4.4	3.8052	12.6	1.08	143.5	79.5
228	10233314001	0	108	0	48	1	0	0	0	0	0	1	1	1	0	0	19.9021	99.36	158.415	63.4024	28.1929	1	4.2	151	0.6328	169.331	71.521	0.36	4.4	3.39864	12.8		139	70.5
229	10233314002	0	108	1	47	0	0	0	0	0	0	1	1	2	0	1	25.9508	85.86	69.915	47.9384	36.7974	3	6.6	180	0.9379	144.202	83.5056	3.27	4.9	6.33528	14.9		125	84.5
231	10233316001	0	108	1	60	1	0	0	0	0	0	1	1	2	0	0	26.0145	81.18	97.35	35.9538	40.374	4	7.3	175	1.2543	260.568	210.697	7.45	4.6	5.79096	12.8	1.87	168	70
233	10233317002	0	108	0	54	0	0	0	0	0	0	1	1	1	0	0	22.6684	112.14	114.165	51.0312	33.5743	2	5.7	264	0.7458	215.723	143.815	1.04	4.8	5.83296	14.5	0.77	118	63
234	10233318001	0	108	0	55	1	0	0	0	0	0	0	1	1	0	0	21.4377	117.9	134.52	35.1806	35.6103	3	5.2	254	0.5876	203.352	143.042	3.34	4.5	3.28608	12.5	0.79	126.5	80.5
235	10233319001	0	108	0	60	1	0	0	0	0	0	1	1	1	0	0	21.2075	93.78	71.685	61.0828	28.6625	1	4.1	180	0.5085	189.047	115.207	0.57	4.6	3.39192	11.8	0.73	131	79
237	10233321001	0	108	0	56	0	2	2	1	0	0	1	1	1	0	0	19.4044	129.78	147.795	43.2992	30.9475	2	6.6	311	0.5311	265.981	189.434	0.38	5.6	4.47384	13.4	0.59	124	78
238	10233321002	0	108	1	57	0	0	0	0	0	0	1	1	1	0	0	20.635	94.86	71.685	56.057	28.526	1	4.5	249	0.6893	181.702	107.088	1	4.8	6.19752	13.1		124	69
239	10233322001	0	108	1	55	1	0	0	0	0	0	1	1	1	1	2	21.1328	89.82	101.775	51.8044	30.1928	2	4.8	350	0.8023	181.702	110.181	1.28	4.9	4.49904	14.5	1.04	152.5	84
240	10233322002	0	108	0	46	0	0	0	0	0	0	1	1	1	0	0	24.4954	96.12	61.95	59.923	33.1433	2	6.7	256	0.4859	168.944	95.1036	1.38	4.5	3.44232	12.5	0.76	103.5	68.5
241	10233323001	0	108	1	58	0	0	0	0	0	0	1	1	1	1	2	21.6218	104.4	196.47	58.3766	31.9233	2	3.2	312	0.5763	241.625	128.351	0.37	4.6	4.30752	12.5	0.56	104.5	62
242	10233323002	0	108	0	47	0	0	0	0	0	0	1	1	1	0	0	21.7555	89.1	54.87	53.7374	29.7674	2	3.6	190	0.8023	162.372	99.3562	0.74	4.5	2.89632	11.3		104.5	62.5
243	10233326001	0	108	0	55	0	0	0	0	0	0	1	1	1	0	0	24.2248	96.66	131.865	36.727	38.8858	3	6.5	240	0.6102	151.547	81.9592	0.64	4.9	4.69728	10.7	0.96	114.5	73
244	10233326002	0	108	1	60	0	0	0	0	0	0	1	1	1	0	0	23.0825	85.32	62.835	52.9642	31.7085	2	3.9	256	0.7684	141.882	73.454	1.27	5.1	5.17944	13.1	1	108	67.5
245	10233327001	0	108	0	58	0	0	0	0	0	0	1	1	1	0	0	24.3277	116.1	115.05	49.4848	36.4763	3	4.6	249	0.6215	237.759	167.011	1.33	4.9	3.73464	12.1	0.79	109.5	68.5
246	10233328001	0	108	0	56	0	0	0	0	0	0	0	1	1	1	0	21.8709	101.7	74.34	55.2838	30.6695	2	5	247	0.5424	185.181	115.593	4.88	4.8	3.56496	12.1	0.89	106	61.5
247	10233329001	0	108	1	54	0	0	0	0	0	0	1	1	2	1	2	19.0258	98.1	72.57	67.2684	25.2876	1	6.9	229	0.7345	185.181	99.3562	0.9	4.4	5.502	16.5		122.5	67
248	10233329002	0	108	0	56	0	0	0	0	0	0	1	1	2	0	0	21.0715	87.48	165.495	57.2168	30.3576	2	5.2	264	0.7571	249.357	158.119	1.3	4.9	4.75104	13.4	0.82	107	69.5
249	10233330001	0	108	0	45	0	0	0	0	0	0	1	1	1	0	0	17.9501	93.6	49.56	62.6292	23.7198	1	5.9	309	0.565	175.516	100.903	1.61	4.6	2.89296	10.9	0.9	94	62.5
250	10233330002	0	108	1	48	1	0	0	0	0	0	1	1	1	1	2	27.3772	100.62	118.59	56.8302	39.085	3	7.4	231	0.5537	219.589	136.856	0.74	4.9	5.42976	17.6	0.68	134	76
251	10233331001	0	108	1	50	1	0	0	0	0	0	1	1	1	1	0	24.3753	109.8	53.985	59.5364	33.4716	2	6.1	316	0.5763	173.197	102.062	1.19	4.7	3.47088	14.9	0.82	137	76.5
252	10233331002	0	108	0	47	1	0	0	0	0	0	1	1	1	0	0	20.0269	93.78	117.705	61.0828	27.8626	1	3.9	245	0.7006	204.898	120.619	0.3	4.2	2.44608	13.6	0.77	138.5	79.5
253	10446104002	0	105	1	54	0	0	0	0	0	0	1	0	1	0	2	22.1222	86.58	79.65	51.0312	31.1243	2	6.8	155	1.0057	154.253	86.5984	0.35	5	4.36464	13.5	1.11	117.5	64
254	10446109002	0	106	0	59	0	0	0	0	0	0	1	0	1	1	0	20.0379	106.2	138.06	46.0054	30.6646	2	4.7	255	0.6893	146.135	75.7736	0.38	4.3	3.66744	10	0.75	101	53.5
255	10446117002	0	105	1	48	1	0	0	0	0	0	1	0	2	1	0	26.8022	94.14	119.475	35.5672	42.9963	4	6.9	233	0.8136	161.985	95.4902	4.53	4.7	4.98624	14.3	0.82	195	122.5
256	10446118001	1	81	1	62	1	0	0	0	0	0	1	0	1	1	2	22.1333	134.1	96.465	59.923	31.8989	2	5.8	159	0.8927	156.186	76.9334	66.3	5.4	3.88752	12.7	1.27	167.5	92
257	10446118002	0	105	0	59	0	0	0	0	0	0	1	0	1	1	0	21.0079	82.26	92.925	49.0982	29.9476	2	5.6	184	0.3503	167.398	95.1036	0.23	4.6	2.43432	12.4	0.78	124.5	69.5
258	10446201002	0	104	1	63	1	0	0	0	0	0	1	0	1	0	2	21.8842	117.9	100.005	37.8868	35.0217	3	6.7	221	0.9831	160.439	106.315	0.68	5	3.86568	14	0.93	143	77
259	10446205001	0	104	0	46	0	0	0	0	0	0	1	0	1	0	0	25.2444	74.88	63.72	52.191	34.2358	3	5.7	189	0.5989	139.563	57.2168	2.69	4.6	3.73968	14		101.5	67.5
260	10446205002	0	104	1	52	1	0	0	0	0	0	1	0	1	1	2	24.2099	139.68	179.655	39.8198	40.2742	4	6.2	278	0.5424	151.547	65.3354	0.45	4.7	5.24832	14.8	0.82	157.5	96
261	10446208002	0	104	1	74	1	2	2	1	0	0	1	0	1	1	0	21.436	92.16	71.685	43.6858	31.471	2	6	421	0.7684	138.016	75.0004	8.13	4.9	4.8216	10.7	1.16	145.5	78.5
262	10446210001	0	104	0	46	0	0	0	0	0	0	1	0	1	0	0	22.3884	89.1	117.705	54.124	31.9172	2	5.4	178	0.5424	158.893	80.7994	0.27	4.4	3.10632	12.3	0.76	125.5	80.5
263	10446210002	0	104	1	46	1	0	0	0	0	0	1	0	1	1	2	24.936	93.24	225.675	45.6188	39.303	3	6.7	189	0.8927	147.295	52.9642	0.61	4.4	6.12192	16		142.5	79.5
264	10446211001	0	104	0	46	0	0	0	0	0	0	1	0	1	0	2	19.9556	72.54	82.305	65.3354	25.9101	1	6.1	137	0.8023	168.171	80.7994	0.26	3.8	4.31088	12.3	0.87	101	56
265	10446212001	0	104	1	63	1	0	0	0	0	0	1	0	2	0	0	26.814	107.82	147.795	43.6858	41.8543	4	7.2	135	0.6893	173.97	103.609	1.57	5	4.93248	14.3		173	84.5
266	10446212002	0	104	0	64	1	0	0	0	0	0	1	0	1	0	0	23.6614	121.68	53.1	61.0828	32.7508	2	5.7	174	0.7684	166.238	93.9438	0.49	4.4	3.92784	12.4		177.5	96
267	10446214002	0	104	0	59	1	0	0	0	0	0	1	0	1	0	0	24.4991	112.68	131.865	56.057	35.7679	3	4.7	223	0.8023	227.321	152.707	0.72	4.9	4.52088	12.8		167	65
268	10446215001	0	104	1	45	1	0	0	0	0	0	1	0	1	1	2	21.7504	120.24	111.51	60.3096	31.1102	2	5.8	220	0.8927	168.558	87.7582	0.43	4.6	5.9388	14.1		132	67.5
269	10446215002	0	104	0	40	0	0	0	0	0	0	1	0	1	0	0	23.6831	102.78	100.005	47.9384	35.0185	3	4.8	273	0.5537	152.707	73.0674	0.37	4.8	2.7384	11	0.83	123.5	67.5
270	10446217001	0	104	0	47	1	2	2	1	0	0	1	0	1	0	0	22.1038	97.38	61.065	57.2168	30.2839	2	7.4	263	0.5085	158.506	90.0778	0.21	5	2.84928	14	0.67	179.5	100.5
271	10446217002	0	104	1	45	1	0	0	0	0	0	1	0	1	1	2	22.6606	120.42	43.365	47.9384	33.0822	2	4.2	266	0.5763	145.362	88.1448	0.24	4.8	3.8724	14.3		145.5	76.5
272	10446220002	0	104	1	50	0	0	0	0	0	0	1	0	2	1	2	19.4862	140.22	299.13	59.5364	30.3374	2	4.9	321	0.7119	153.48	41.7528	1.59	4.6	4.35456	12.7		114	65
273	10446221001	0	104	0	49	1	0	0	0	0	0	1	0	1	0	0	21.7236	84.78	104.43	45.2322	31.9892	2	7.1	216	0.4972	125.645	57.6034	4.48	4.6	5.62632	12.6		170.5	88.5
274	10446221002	0	104	1	56	1	0	0	0	0	0	1	0	1	0	2	25.0222	124.74	106.2	37.5002	40.5539	4	9.7	268	0.7571	201.032	139.563	8.94	5.3	4.28232	15.7		167.5	91.5
275	10446222001	0	104	1	49	0	0	0	0	0	0	1	0	3	1	1	23.1318	79.56	110.625	30.5414	37.8697	3	4.1	108	0.7119	77.32	27.8352	2.13	4.1	5.17608	11	1.1	112.5	59.5
276	10446222002	0	104	0	47	0	0	0	0	0	0	1	0	1	0	0	26.3422	60.84	41.595	67.2684	31.8924	2	7.1	307	0.7684	148.068	71.9076	1.83	4.7	4.63344	13.8	0.98	116	69.5
277	10446223001	0	105	0	64	1	0	0	0	0	0	1	0	1	0	0	23.6686	92.88	131.865	49.8714	34.8776	3	5.3	201	0.7006	158.893	85.8252	4.42	5	4.10088	13.2		140.5	76.5
278	10446223002	0	105	1	61	1	0	0	0	0	0	1	0	2	1	2	21.2542	135.18	157.53	70.7478	30.2354	2	6.5	260	0.8814	240.465	126.032	0.81	4.6	5.76744	14.6		186.5	102
279	10446224002	0	105	1	47	1	1	1	0	1	0	1	0	2	0	2	22.5062	154.62	85.845	67.655	31.9301	2	7.5	293	0.9153	182.475	93.1706	2.29	4.6	4.53432	14.4	0.99	153	91.5
280	10446225001	1	81	1	69	1	2	2	1	0	0	0	0	2	0	0	20.4876	108.9	97.35	52.191	29.8026	2	5.1	179	0.904	146.135	76.9334	3.35	4.9	5.24664	11.2	1.12	150	79
281	10446226001	0	104	1	50	0	0	0	0	0	0	1	0	1	1	0	23.3013	171.72	103.545	56.4436	35.2562	3	9.2	161	0.8475	189.821	107.088	3.73	4.9	4.51248	14.4	0.95	136	71
282	10446227002	0	105	0	67	1	0	0	0	0	0	1	0	1	0	0	22.8144	84.6	54.87	73.0674	28.7718	1	4.6	276	0.4294	221.908	141.882	0.35	4.8	3.17856	12.7	0.83	143.5	78.5
283	10446228001	0	105	0	64	1	0	0	0	0	0	1	0	1	1	0	22.9528	102.06	53.985	72.2942	29.7764	2	5.7	239	0.6667	183.248	104.769	0.28	4.5	4.98792	13.9	1.16	142.5	62.5
284	10446228002	0	105	1	68	1	0	0	0	0	0	1	0	2	0	1	21.1149	82.44	153.105	42.1394	32.522	2	5.4	213	0.6893	204.511	132.99	11.41	4.7	4.326	11.9	1.18	163.5	80.5
285	10446301002	0	104	0	46	0	0	0	0	0	0	1	1	1	0	0	23.8487	89.46	62.835	56.057	32.5057	2	6.2	173	0.6667	180.929	110.954	0.25	5	3.67752	9.8		119.5	73
286	10446303001	0	104	0	35	0	0	0	0	0	0	1	1	1	0	0	22.3884	95.22	65.49	49.0982	31.8816	2	4.4	217	0.565	154.253	95.8768	0.21	4.7	2.52504	12.9		107	61.5
288	10446304001	0	105	1	45	0	0	0	0	0	0	1	1	1	0	2	23.0469	87.12	92.04	48.325	33.1893	2	6.1	112	0.7345	139.949	68.8148	1.69	4.9	3.57	15.2		117	70
289	10446304002	1	105	0	45	1	0	0	0	0	0	1	1	1	0	0	31.25	108.18	307.98	47.5518	50.6735	4	7	138	0.7458	199.099	77.32	2.03	4.9	3.18192	13.7		137.5	89
291	10446308001	0	104	0	38	0	0	0	0	0	0	1	1	2	1	0	23.1319	94.68	69.03	35.9538	35.8674	3	5.5	232	0.565	137.243	77.32	2.12	4.8	1.73208	12.1	0.75	131	82
292	10446308002	0	104	1	42	0	1	1	0	1	0	1	1	1	1	2	21.4709	112.32	44.25	73.8406	27.9213	1	5.2	205	0.8475	181.315	94.3304	0.24	5.4	3.55824	13.4	0.83	123.5	78.5
293	10446309001	0	104	0	59	1	0	0	0	0	0	1	1	1	0	2	22.0855	103.86	88.5	46.0054	32.8281	2	5.2	161	0.5537	135.697	71.521	0.51	5	2.47464	12.9	0.75	130	70.5
294	10446310002	0	104	0	48	1	0	0	0	0	0	1	1	1	1	0	23.3158	113.04	85.845	42.9126	35.6189	3	4.2	179	0.8023	143.429	76.5468	8.55	5	4.16976	11.8	0.95	130.5	94.5
296	10446312001	0	104	0	55	0	0	0	0	0	0	1	1	1	0	0	26.5508	113.04	366.39	36.727	47.0398	4	8.6	241	0.8023	213.017	83.8922	0.66	5	4.9392	13	0.86	127.5	78
297	10446312002	0	104	1	57	1	0	0	0	0	0	1	1	1	0	2	19.5395	132.3	106.2	43.2992	30.6754	2	5.8	143	0.8023	165.851	102.836	2.12	5.3	3.8556	14.6	0.99	127.5	66.5
300	10446314001	0	104	0	51	0	2	2	1	0	0	1	1	1	1	0	26.505	292.32	200.01	61.4694	42.8943	4	7.7	241	0.5763	246.651	134.923	1.88	10.3	3.31632	14.2		123	75
302	10446319001	0	104	1	70	1	0	0	0	0	0	1	1	1	0	0	18.7207	96.3	64.605	70.3612	24.4255	1	6.2	162	0.8362	172.037	83.5056	2.6	5.1	4.68384	10.9	1.16	147.5	62
303	10446320001	0	104	1	50	0	0	0	0	0	0	1	1	1	1	2	20.1197	122.04	101.775	52.191	29.7403	2	8	200	0.6667	158.119	82.3458	0.91	4.9	3.60192	13.8	0.85	127.5	60.5
304	10446320002	0	104	0	48	1	0	0	0	0	0	1	1	1	0	0	25.3884	105.48	88.5	40.9796	38.9876	3	8	249	0.7232	161.599	98.583	1.97	4.8	4.04376	14.3	0.83	178	100.5
305	10446322001	1	80	0	69	1	0	0	0	0	0	1	1	1	1	0	21.4739	98.64	103.545	56.4436	30.3829	2	5	258	0.5763	181.702	106.315	0.37	4.4	2.71992	11.5	0.74	161	85
306	10446323001	0	104	0	54	1	0	0	0	0	0	1	1	1	0	0	28.7344	109.98	77.88	52.191	41.3883	4	6.7	151	0.6328	169.331	98.1964	2.89	4.8	3.42552	12.6		169.5	92.5
308	10446324001	0	104	0	48	1	0	0	0	0	0	1	1	1	0	0	19.2232	102.06	84.075	75.387	25.1868	1	6.8	165	0.5085	195.62	95.1036	2.82	5	2.55696	13.3	0.91	142	84.5
310	14031204001	0	109	1	54	1	0	0	0	0	0	1	1	1	0	2	26.0548	97.38	130.095	36.3404	41.9392	4	4.4	163	0.8362	201.805	141.496	0.73	5.2	5.48352	15.7		141	92.5
311	14031204002	0	109	0	49	0	0	0	0	0	0	1	1	1	0	0	22.8363	93.78	229.215	31.7012	39.8574	3	4.3	241	0.7345	248.584	167.011	0.64	5.4	3.3852	14.3	0.61	105.5	73
313	14031211002	0	109	1	60	0	0	0	0	0	0	1	1	1	1	2	20.2513	74.7	46.02	56.057	26.5323	1	5.4	212	0.8588	160.439	97.8098	0.42	5.3	4.26048	14.1		109.5	73.5
314	14031212002	0	109	1	76	0	0	0	0	0	0	1	1	1	1	2	23.1891	85.5	56.64	61.4694	30.5606	2	6.7	225	0.6328	163.532	86.5984	0.58	5.8	4.10928	13.3	1.2	110	67
315	14031213001	0	109	0	58	1	0	0	0	0	0	1	1	1	0	0	28.5937	80.28	131.865	49.4848	41.6133	4	12	238	0.6215	231.187	154.253	3.06	5	3.34488	15.1	0.96	134.5	76.5
316	14031214001	0	109	0	48	0	0	0	0	0	0	1	1	2	0	0	31.4453	87.66	113.28	43.6858	47.1638	4	7.2	247	0.7119	190.98	126.805	2.22	5.4	3.16848	13.4	0.96	109.5	72
317	14031214002	0	109	1	54	1	0	0	0	0	0	1	1	1	1	2	27.8	104.04	163.725	38.2734	45.1418	4	7.3	83	0.8475	197.939	127.578	2.49	5.3	5.61288	15.7	0.95	157	96.5
318	14031217001	0	109	1	56	0	0	0	0	0	0	1	1	1	0	1	33.1887	105.66	175.23	61.0828	48.0794	4	6.3	109	0.8362	214.176	114.047	3.02	5.6	6.08664	20.8	0.88	131.5	83
319	14031217002	0	109	0	48	1	0	0	0	0	0	1	1	1	0	0	24.0787	98.1	91.155	51.4178	34.5948	3	5.5	229	0.7006	178.996	109.408	0.85	5.1	5.22984	14.8	0.92	143	90
320	14031218001	0	109	1	55	1	1	1	0	1	0	1	1	1	1	2	22.4972	88.38	103.545	68.0416	30.0446	2	5.7	182	0.9718	204.125	116.367	0.68	4.9	5.48184	16.6	0.98	157.5	94.5
321	14031218002	0	109	0	48	0	0	0	0	0	0	1	1	2	0	0	25.8865	83.34	96.465	51.0312	36.684	3	7.7	325	0.5537	209.924	135.31	0.77	5.2	3.15672	13.5	0.69	110	73.5
325	14031222001	0	109	0	67	1	0	0	0	0	0	0	1	1	0	0	18.2652	55.8	125.67	38.66	27.3328	1	7.5	235	0.7006	199.872	146.135	0.82	4.8	3.1752	13.5	1.18	139	77.5
326	14051101001	0	109	0	48	0	2	2	1	0	0	1	0	2	0	0	27.579	181.26	213.285	42.526	46.7414	4	6.1	242	0.6102	196.006	98.583	1.68	7.8	3.64224	15.9	0.49	118	72
327	14051101002	0	109	1	50	1	2	2	1	0	0	1	0	2	1	2	32.3601	135.9	323.025	36.3404	57.5366	4	10.3	261	0.9492	246.264	128.351	5.79	7.9	6.75024	17.1		127.5	91
328	14051103001	0	109	0	67	0	0	0	0	0	0	1	0	1	0	0	21.1717	89.64	58.41	60.3096	28.2547	1	12.1	269	0.7232	201.032	114.047	29.24	5.3	3.64224	11.9	0.75	127	79.5
329	14051104001	0	109	1	54	0	2	2	1	0	0	1	0	1	0	1	21.2581	145.26	63.72	47.9384	32.2447	2	4.8	235	0.7571	184.408	111.727	0.29	4.9	4.83336	16.9	0.74	107.5	66.5
330	14051104002	0	109	0	51	0	0	0	0	0	0	1	0	1	0	0	24.5356	88.38	129.21	40.593	37.917	3	11	273	0.7345	187.114	107.088	0.33	5	2.26464	12.5		120.5	74
331	14051106001	0	109	1	65	0	0	0	0	0	0	1	0	1	1	2	19.6405	99.9	74.34	50.6446	28.0915	1	4.8	230	0.7232	119.846	49.0982	3.73	5.2	4.2168	11.6	0.94	121.5	74.5
332	14051106002	0	109	0	64	0	0	0	0	0	0	1	0	1	0	0	21.8058	92.16	86.73	55.2838	30.4457	2	5.3	261	0.6328	149.228	68.8148	0.26	4.7	4.40832	12.1	0.78	106	68.5
333	14051107002	0	109	0	62	1	0	0	0	0	0	1	0	1	0	0	20.8933	86.58	125.67	44.8456	31.3127	2	3.6	177	0.8249	290.337	206.831	6.73	5.5	4.14288	13.1	0.89	148.5	86
334	14051108001	0	109	1	46	0	0	0	0	0	0	1	0	1	1	2	21.3575	87.3	360.195	35.9538	37.453	3	7.9	279	0.6554	238.919	82.7324	0.74	5.8	5.55744	14.9		107	70
335	14051108002	0	109	0	45	0	0	0	0	0	0	1	0	2	0	0	21.5599	91.8	67.26	55.2838	29.6864	2	13	289	0.7345	187.501	104.382	2.4	4.5	3.40872	13	0.8	115.5	69
337	14051109002	0	109	1	58	1	0	0	0	0	0	1	0	1	1	2	20.1042	85.32	62.835	64.9488	26.2674	1	5.6	208	0.9605	176.676	90.4644	0.33	5.8	5.15088	13.7		148	81
338	14051110002	0	109	1	46	0	0	0	0	0	0	1	0	1	1	2	26.8244	115.92	308.865	26.6754	51.4055	4	9.5	273	0.8701	177.449	66.1086	1.78	5.5	6.60408	14.5	0.46	134	88
340	14051112001	0	109	0	50	1	0	0	0	0	0	1	0	1	0	0	22.913	85.68	54.87	46.392	32.3742	2	5.5	241	0.7232	173.97	105.928	2.12	5.4	2.54016	12.1		144	88.5
341	14051112002	0	109	1	46	0	2	2	1	0	0	1	0	2	0	2	22.1806	94.14	173.46	35.5672	36.586	3	5.4	230	1.0622	193.687	112.887	1.01	6.5	7.90944	17.4		104	72
342	14051113001	0	109	0	46	0	0	0	0	0	0	1	0	1	0	0	26.9074	91.8	110.625	43.6858	40.4952	4	5.9	293	0.6441	190.98	114.047	0.35	4.6	2.98704	13.6	0.76	117	70.5
343	14051113002	0	109	1	51	0	0	0	0	0	0	1	0	1	0	2	21.5611	97.74	130.095	40.9796	33.5958	2	7.3	237	0.7684	192.913	110.181	1.24	4.4	5.50368	16.9		118.5	61
344	14051114001	0	109	0	69	1	2	2	1	0	0	1	0	1	0	0	28.2947	127.98	210.63	34.794	48.9889	4	7.4	247	0.8023	212.63	120.233	2.55	7.2	5.76408	13.6	1.05	139.5	79.5
345	14051115002	0	109	0	46	0	0	0	0	0	0	1	0	1	0	0	18.9525	90.72	75.225	80.7994	23.9401	1	4.5	349	0.5311	178.223	71.521	0.3	4.7	4.24536	13.4	0.77	109.5	75
346	14051116001	0	109	0	62	0	0	0	0	0	0	1	0	1	0	0	23.2227	118.08	186.735	45.6188	36.7588	3	6.8	267	0.8362	206.058	113.274	0.45	5.4	3.99504	13.8	0.92	118.5	67
347	14051116002	0	109	1	60	0	2	2	1	0	0	1	0	1	1	2	20.3482	283.68	56.64	59.1498	32.0984	2	7.6	244	0.7006	213.403	132.604	0.39	9.4	6.81576	12.8	1.02	117	66.5
348	14051117001	0	109	0	77	1	0	0	0	0	0	0	0	1	0	0	25.2656	89.64	130.095	54.124	36.3008	3	13.2	309	1.1187	263.661	178.223	1.08	5.2	5.88168	12.8	1.76	133	76.5
350	14051202001	0	109	0	66	1	2	2	1	0	0	1	0	1	0	0	26.9994	146.7	245.145	36.3404	47.2583	4	7.1	246	0.7684	293.043	174.357	4.7	6.1	6.94512	16.8	0.67	164	103
351	14051202002	0	109	1	70	1	0	0	0	0	0	1	0	1	0	2	18.5261	89.1	146.91	41.7528	28.7151	1	4.9	188	1.0848	353.352	270.62	0.39	5.8	8.99304	15.4	1.21	135	85.5
352	14051204001	0	109	0	50	1	2	2	1	0	0	1	0	1	0	0	29.5786	143.64	562.86	37.8868	54.8945	4	5	214	0.8023	236.213	67.2684	1.47	5.5	4.65696	15.1		126.5	75.5
353	14051204002	0	109	1	56	1	0	0	0	0	0	1	0	1	1	2	20.5761	91.08	138.06	78.4798	27.2079	1	4.8	255	1.0057	216.496	101.676	0.45	4.6	6.52848	18.2		139	88.5
354	14051206001	0	109	0	53	1	0	0	0	0	0	1	0	2	0	0	25.9249	114.66	505.335	20.1032	57.013	4	7.2	249	0.7119	182.475	23.5826	1.77	5.4	4.08576	13.7	0.47	136.5	81.5
357	14051207002	0	109	0	44	1	0	0	0	0	0	1	0	1	0	0	30.9254	94.5	84.075	49.0982	44.5536	4	7.8	297	0.904	157.733	86.5984	1.18	5.8	5.12568	16.7		144	97
358	14051208001	0	109	0	55	1	0	0	0	0	0	1	0	1	0	0	31.3883	87.84	98.235	54.5106	44.0618	4	5.9	277	0.8701	176.29	94.3304	2.85	5.3	5.08536	14.9		137.5	83.5
359	14051208002	0	109	1	59	0	0	0	0	0	0	1	0	1	1	2	26.263	110.88	150.45	43.2992	41.2572	4	5.6	202	1.1074	187.888	104.382	1.13	5.5	5.75736	18.9	1.07	131	83.5
360	14051210001	0	109	1	52	1	0	0	0	0	0	1	0	2	1	2	23.4601	107.46	195.585	36.727	39.1752	3	8.6	143	0.9492	191.754	91.2376	0.4	5.4	5.97576	16.2		151.5	100
361	14051210002	0	109	0	52	0	0	0	0	0	0	1	0	1	0	0	28.6088	103.68	415.95	25.5156	56.8331	4	10.1	195	0.6441	170.877	53.7374	1.22	5.9	3.39864	15	0.61	129	86
363	14051212001	0	109	0	43	0	0	0	0	0	0	1	0	1	0	0	22.79	91.08	38.94	61.856	29.8279	2	6.5	214	0.5537	154.253	74.6138	0.26	4.8	3.864	13.9	0.62	100	57
364	14051212002	0	109	1	46	0	0	0	0	0	0	1	0	2	1	1	23.2008	103.14	151.335	44.459	35.9482	3	5	187	0.9492	239.305	149.614	1.25	5.3	6.07656	16.2	0.71	115	65.5
366	14051214002	0	109	0	51	1	0	0	0	0	0	1	0	2	0	0	27.7726	109.08	307.095	37.1136	48.1364	4	6.6	239	0.8927	248.584	124.485	1.1	6.2	4.0992	15.7	0.68	141	86.5
367	14051215001	0	109	1	58	0	0	0	0	0	0	0	0	1	1	2	21.0466	95.58	84.96	50.6446	30.1413	2	7.1	209	0.9379	214.95	134.537	0.86	4.9	4.6116	17.5	1.08	130	83
368	14051216001	0	109	0	51	1	0	0	0	0	0	1	0	2	0	0	26.0953	101.88	100.89	51.8044	37.8073	3	6.6	283	0.7119	227.707	146.135	0.74	5.1	4.44528	16.3	0.76	133	89.5
369	14051216002	0	109	1	52	0	0	0	0	0	0	1	0	2	1	2	21.7187	96.84	85.845	41.7528	32.7844	2	5.8	293	0.9605	196.779	126.805	1.65	5.2	5.91024	16.9		103	76
370	14051218001	0	108	0	51	1	2	2	1	0	0	1	0	1	0	0	28.2709	124.56	53.985	54.5106	40.4017	4	5.6	266	0.8362	168.558	93.1706	1.37	7.1	3.61704	15	0.99	131	83.5
371	14051218002	0	108	1	54	0	0	0	0	0	0	1	0	1	0	2	19.1854	99.54	69.03	67.2684	25.4885	1	6.2	234	0.9718	156.573	71.1344	0.31	5.1	4.62336	17.2		109	65
372	14051219001	0	109	0	46	0	0	0	0	0	0	1	0	1	0	0	23.7117	106.56	148.68	45.2322	36.6461	3	4	241	0.7345	175.13	92.0108	0.35	5.2	3.52968	15	0.66	123.5	76
373	14051221001	0	109	0	56	0	0	0	0	0	0	1	0	1	0	0	26.7564	94.5	117.705	44.8456	40.2826	4	6.7	201	0.7797	205.671	130.284	0.33	5.1	4.20168	13.1	0.91	102	67.5
374	14051221002	0	109	1	57	0	0	0	0	0	0	1	0	2	1	0	21.859	79.2	42.48	52.191	29.3083	1	4.9	155	1.0396	151.161	81.5726	0.59	4.7	4.50744	16.5	1.08	108.5	71.5
375	14051222001	0	109	1	66	0	2	2	1	0	0	1	0	1	0	2	17.6919	131.94	79.65	68.4282	24.447	1	6.3	161	0.8475	212.63	118.686	0.72	5.3	5.36424	15.3	0.93	128.5	76.5
376	14051222002	0	109	0	48	0	0	0	0	0	0	1	0	1	0	0	25.5645	104.94	114.165	51.8044	37.438	3	5.8	284	0.8249	189.434	109.408	1.22	5.5	4.49232	14.2	0.89	109	68.5
377	14051223001	0	109	0	65	1	0	0	0	0	0	0	0	1	0	0	22.5164	95.22	89.385	47.9384	32.7814	2	6.3	271	0.5763	169.331	93.1706	27.32	5.6	3.61704	13.3	0.99	139.5	84
378	14051225001	1	84	0	60	1	0	0	0	0	0	1	0	1	0	0	25.0446	98.28	133.635	83.5056	32.8257	2	8.1	340	0.6667	297.295	169.717	5.41	5.5	3.27936	14.4		140	88.5
379	14051225002	0	108	1	66	0	0	0	0	0	0	1	0	1	0	0	21.4063	93.6	62.835	49.0982	30.355	2	4.8	153	0.9492	198.326	131.831	0.68	5.2	5.78928	14.9		126	72.5
380	14051226002	0	109	0	57	1	0	0	0	0	0	1	0	2	0	0	26.154	99.18	180.54	52.9642	39.118	3	6.8	148	0.6328	193.3	97.4232	2.34	5.6	4.76784	14.7		171	84
381	14051302001	0	109	1	59	1	0	0	0	0	0	0	1	1	1	2	19.6913	101.7	92.04	75.7736	25.8826	1	9.8	384	0.7571	171.264	66.4952	2.95	5.1	6.61248	16.3	1.14	167.5	92
382	14051303002	0	109	0	46	0	0	0	0	0	0	1	1	1	0	0	24.0174	91.98	84.075	54.124	33.6444	2	6.7	226	0.791	207.604	125.258	3.14	5.1	4.59144	15.2	0.81	109.5	72.5
383	14051304001	0	109	0	76	1	0	0	0	0	0	0	1	1	0	0	17.3198	97.74	72.57	78.0932	22.2212	1	3.2	124	0.6667	199.486	117.14	0.46	5.5	3.97824	13.2	1.06	126	71.5
384	14051305001	1	25	0	51	1	2	2	1	0	0	1	1	1	0	0	26.7111	243.18	233.64	42.9126	46.7495	4	4.9	238	0.6441	219.975	119.459	2.52	9.3	3.52128	15.8	0.81	124.5	84.5
385	14051306001	0	109	0	59	1	0	0	0	0	0	0	1	1	1	0	21.2421	83.88	116.82	61.856	29.1018	1	6.2	224	0.7684	159.666	59.5364	0.27	5.2	4.70064	13.9	0.75	148	85.5
386	14051307001	0	109	1	55	0	0	0	0	0	0	1	1	1	0	2	20.1756	90	81.42	53.3508	28.2382	1	4.4	165	0.8588	157.346	75.0004	2.64	5.2	5.05176	15.1	0.88	95.5	56
387	14051307002	0	109	0	49	1	0	0	0	0	0	1	1	3	0	0	27.8058	88.02	130.98	42.9126	42.3608	4	5.5	245	0.9153	218.429	143.429	0.41	4.8	5.586	15		166	106.5
388	14051309001	0	109	0	66	1	0	0	0	0	0	0	1	1	0	0	17.1771	90.54	103.545	50.6446	24.7325	1	5.2	190	0.5198	153.48	85.052	0.96	5.1	5.13912	15.8	1.38	157.5	98.5
389	14051310001	0	109	0	59	1	2	2	1	0	0	1	1	1	0	0	27.4667	230.04	445.155	18.5568	64.0222	4	5.4	204	0.6215	190.98	28.2218	2.35	9.4	4.38312	15.1	0.83	142	93.5
390	14051313002	0	109	0	67	1	0	0	0	0	0	1	1	1	0	0	22.9883	84.6	64.605	46.0054	32.7494	2	5.8	278	0.5876	163.918	93.9438	0.81	5.1	3.5868	14.6	0.9	184.5	99
393	14051315001	0	109	1	46	0	0	0	0	0	0	1	1	1	0	2	26.3398	113.76	177.885	40.9796	42.5974	4	5.8	203	0.9605	211.084	130.671	0.3	5.2	3.54144	15.8	0.85	115	70.5
394	14051316001	0	109	0	58	0	0	0	0	0	0	1	1	1	0	0	17.4774	91.44	251.34	26.2888	32.4702	2	4.4	260	0.7232	160.052	61.0828	0.47	4.6	5.93544	13.7	0.78	124	65.5
395	14051316002	0	109	1	58	0	0	0	0	0	0	1	1	1	1	2	19.7736	77.58	43.365	44.8456	27.5083	1	7	304	0.8023	150.387	86.2118	3.54	4.9	5.16432	15.7	0.83	99	61
396	14051317001	0	109	1	57	0	0	0	0	0	0	1	1	1	0	2	22.7948	89.46	111.51	50.258	33.0028	2	4.8	227	0.8701	177.449	88.5314	1.26	5.5	4.74768	16	0.79	135	80.5
397	14051317002	0	109	0	49	0	0	0	0	0	0	1	1	1	0	0	24.2972	79.74	107.085	56.4436	33.6491	2	3.1	220	0.7006	171.65	81.5726	0.35	4.9	4.0992	12.7	0.74	129.5	74
399	14051319001	0	109	0	63	0	0	0	0	0	0	1	1	1	0	0	17.7831	84.6	100.005	83.119	22.511	1	4.1	239	0.8475	245.878	135.31	0.24	5.3	4.368	14.2	0.82	106	56.5
401	14643101001	0	108	0	50	0	0	0	0	0	0	1	0	1	0	0	25.8948	104.58	171.69	54.8972	38.4169	3	5.14	209	0.6215	243.558	155.8	3.9	5.7	4.99128	12.8		106.5	64
402	14643101002	0	108	1	54	0	0	0	0	0	0	1	0	1	1	2	21.303	114.48	200.895	52.191	32.6606	2	6.08	92	0.8249	223.841	131.444	0.53	5.3	7.12152	14.8		115	65.5
403	14643103001	0	107	1	59	1	0	0	0	0	0	1	0	1	1	0	21.4067	95.76	122.13	37.8868	33.8557	2	8.23	204	0.6441	158.506	101.289	6.59	5.5	3.42216	15.5	0.86	169	80
404	14643104001	0	108	0	53	1	1	1	0	1	0	0	0	1	1	0	25.6648	93.06	100.89	42.9126	38.6389	3	8.34	123	0.6102	190.207	134.15	6.11	5	3.57336	14.3	0.75	171.5	93.5
405	14643105001	0	107	1	74	0	0	0	0	0	0	1	0	1	1	0	18.9201	97.38	138.06	44.459	28.9572	1	7.56	191	0.9605	214.95	145.362	4.33	5.3	6.89304	12.3	1.31	124.5	77
406	14643105002	0	107	0	79	1	0	0	0	0	0	1	0	1	0	0	18.4703	93.96	194.7	39.4332	29.8926	2	7.11	135	0.8362	189.434	109.408	1.24	5	3.2256	14.7	1	148	78.5
407	14643106001	0	107	0	62	1	0	0	0	0	0	0	0	1	0	0	26.8327	116.82	334.53	37.5002	46.9558	4	5.57	227	0.7006	195.62	85.4386	2.29	5.1	4.53096	13.8	0.94	162.5	80
408	14643107001	0	108	0	48	1	0	0	0	0	0	1	0	1	0	0	25.9287	90.72	256.65	32.4744	45.3128	4	5.66	86	0.7232	163.532	73.8406	0.85	4.4	4.54272	12.9	0.94	122	73
409	14643107002	0	108	1	50	0	1	1	0	1	0	1	0	1	0	2	20.4635	82.44	115.935	46.392	30.066	2	6.13	48	0.9153	195.62	132.604	0.41	5.3	4.07568	13.2	1.18	101.5	56.5
410	14643108001	0	107	1	60	0	0	0	0	0	0	1	0	1	1	0	25.3946	90.18	84.96	49.8714	36.252	3	4.69	96	0.7345	127.191	63.789	0.45	4.9	4.57464	12	0.96	128	78
411	14643108002	0	107	0	59	0	0	0	0	0	0	1	0	1	0	0	22.4257	90	131.865	46.0054	33.6352	2	3.18	99	0.7006	198.326	128.351	0.27	4.8	3.45744	11.4		128.5	68.5
412	14643109001	0	107	0	54	1	0	0	0	0	0	1	0	1	0	0	21.4358	96.66	162.84	39.8198	34.1832	3	3.87	134	0.7232	159.666	94.717	0.89	4.9	2.23944	11.7	1.09	151	83.5
413	14643110002	0	107	0	55	0	0	0	0	0	0	1	0	1	0	0	20.1361	99.36	117.705	54.124	29.0446	1	7.17	165	0.7232	216.883	146.908	1.44	4.9	3.48264	14.2	1.01	127.5	69
414	14643112001	0	108	1	46	0	0	0	0	0	0	1	0	1	1	2	19.5048	77.4	144.255	38.66	30.4229	2	5.55	163	0.565	112.887	49.0982	0.41	4.6	5.09208	16.3		126	79.5
415	14643112002	0	108	0	42	0	0	0	0	0	0	1	0	1	1	0	19.0448	85.68	125.67	36.727	30.0922	2	5.84	158	0.4972	193.3	139.949	0.25	4.9	4.64352	10.1		104	54.5
416	14643114001	0	108	0	61	1	0	0	0	0	0	1	0	1	1	0	19.8882	97.38	69.915	52.5776	28.0006	1	4.72	143	0.6667	206.831	150.387	0.58	5.1	4.36128	11.9	1.01	141.5	79.5
417	14643115001	0	108	0	46	0	0	0	0	0	0	1	0	1	0	0	18.2615	90.72	55.755	67.2684	23.7295	1	4.54	155	0.6102	141.109	65.722	4.08	4.9	4.70904	11.6	0.82	134.5	79.5
418	14643115002	0	108	1	48	0	0	0	0	0	0	1	0	1	0	2	17.2739	91.08	92.04	59.5364	23.7296	1	5.17	129	0.8927	203.738	136.083	1.44	4.6	3.94968	13.7	1.3	112.5	76
419	14643117001	0	107	0	77	1	3	3	0	0	1	1	0	1	1	0	24.4785	89.46	118.59	37.8868	38.358	3	5.87	121	0.6893	194.846	134.15	10.65	4.1	3.56664	12.9	1.16	197	87
420	14643118002	0	107	0	65	1	2	2	1	0	0	1	0	1	0	0	22.604	157.14	695.61	26.6754	47.618	4	7.26	74	0.6667	211.47	20.4898	1.73	5.2	5.8296	11.5	0.95	179.5	88
421	14643119001	0	108	1	67	1	2	2	1	0	0	1	0	1	1	2	20.8852	148.32	63.72	30.928	35.8292	3	8.33	257	0.9718	126.805	80.0262	52.92	5.3	6.80568	15.1	1.23	187	88.5
422	14643119002	0	108	0	59	0	0	0	0	0	0	1	0	1	0	0	17.4316	107.1	153.99	45.6188	26.9602	1	6.46	135	0.5763	166.625	92.3974	0.72	4.9	2.77032	12.1	0.94	123	78.5
423	14643120001	0	108	0	63	1	0	0	0	0	0	1	0	1	0	0	26.5755	99.18	222.135	44.459	42.3115	4	4.99	192	0.6667	217.656	128.351	4.16	5.4	4.23192	14.2		141	74
424	14643120002	0	108	1	69	0	0	0	0	0	0	1	0	1	0	2	19.1478	88.2	134.52	43.6858	29.0969	1	5.42	219	1.1978	187.888	119.073	0.57	5.1	4.52424	13.5	1.53	98.5	50.5
425	14643121001	0	108	0	53	0	0	0	0	0	0	0	0	1	0	0	18.9181	111.6	50.445	83.119	24.0177	1	3.93	107	0.6893	177.449	93.5572	0.34	5.5	3.57672	11.8	1.1	108.5	69.5
426	14643123001	0	108	0	61	0	0	0	0	0	0	1	0	1	0	0	22.8557	98.28	329.22	27.8352	43.0473	4	5.99	211	0.5763	191.754	82.7324	0.55	5.2	2.9652	13.1	1.04	105.5	54
427	14643124001	0	108	0	39	1	1	1	0	1	0	1	0	1	0	0	22.2219	84.06	76.995	52.5776	30.8556	2	5.88	201	0.5085	165.851	104.382	0.52	4.8	3.90936	13.3		142	92.5
428	14643124002	0	108	1	50	0	0	0	0	0	0	1	0	1	1	1	19.2568	104.94	125.67	48.325	28.8795	1	3.9	183	0.791	204.898	137.243	0.74	5.5	5.55912	15.2	1.07	113	67
429	14643202001	0	107	0	59	0	1	1	0	1	0	0	0	1	0	0	22.1757	63.9	69.03	58.7632	28.7564	1	5.83	161	0.8249	155.027	90.0778	2.96	5.2	2.40912	14.4		135.5	82.5
430	14643203001	0	108	0	58	1	0	0	0	0	0	1	0	1	0	0	26.3281	120.24	188.505	41.7528	42.7642	4	2.99	137	0.8023	244.331	151.161	0.55	5.6	4.23528	13.4	0.92	138.5	81
431	14643203002	0	108	1	63	0	0	0	0	0	0	1	0	1	1	1	25.36	89.46	108.855	43.6858	38.0174	3	6.97	275	0.9492	221.135	160.439	0.47	5.2	5.21136	15.3	0.92	132.5	82
432	14643204001	0	107	0	54	1	0	0	0	0	0	1	0	1	0	0	28.9313	120.96	372.585	24.7424	57.8967	4	6.64	169	0.7684	214.563	89.3046	4.49	5.9	6.57384	14	0.88	142	93.5
433	14643204002	0	107	1	54	1	2	2	1	0	0	1	0	1	1	2	23.5078	165.06	100.005	49.4848	36.5365	3	6.57	228	0.9944	227.707	160.826	1.13	8.3	5.9136	14.3	1.15	139.5	85.5
434	14643206001	0	108	1	55	0	0	0	0	0	0	1	0	1	1	0	28.0087	99.72	277.89	29.3816	51.1078	4	4.58	109	1.2656	160.052	54.8972	0.66	5.2	5.42136	16.7	1.15	132	78
435	14643206002	0	108	0	45	0	0	0	0	0	0	1	0	3	0	0	26.7514	91.98	226.56	38.2734	44.166	4	5.68	321	0.678	210.31	126.418	1.2	5.3	4.40496	12.4	0.42	104.5	69
436	14643208001	0	107	1	62	0	0	0	0	0	0	1	0	1	0	0	21.0938	98.46	98.235	58.3766	29.4992	1	4.29	127	1.1865	165.851	93.1706	1.64	4.9	4.30752	11	1.35	113	69
437	14643208002	0	107	0	61	1	3	3	0	0	1	1	0	1	0	0	19.2449	85.68	80.535	48.7116	27.3823	1	4.15	142	0.7345	127.578	70.3612	0.94	5.1	3.8724	10.5		136.5	73
438	14643211001	0	107	1	59	0	0	0	0	0	0	1	0	1	0	0	20.8686	101.16	197.355	50.6446	31.8527	2	7.11	239	1.243	161.599	74.6138	0.77	5.1	5.61624	15.5	1	124.5	72.5
439	14643211002	0	107	0	61	1	0	0	0	0	0	1	0	1	0	0	23.084	103.14	194.7	56.8302	34.2478	3	5.4	215	0.6554	218.042	129.898	0.71	5.5	3.5112	14.2	0.79	121	71
440	14643213001	0	107	0	49	1	0	0	0	0	0	1	0	2	0	0	30.0757	95.4	184.965	42.9126	47.4355	4	7.75	196	0.7684	198.712	115.98	10.43	5.8	4.116	12.8		178.5	98.5
441	14643213002	0	107	1	58	1	0	0	0	0	0	1	0	2	1	2	22.3907	110.52	336.3	33.2476	40.4056	4	4.9	222	0.9944	242.398	97.4232	1.67	4.9	2.4444	16.6	0.55	145	96
442	14643215001	0	108	0	54	1	0	0	0	0	0	0	0	1	0	0	26.3508	93.96	206.205	34.794	44.3703	4	4.22	186	0.6893	169.331	95.8768	1.68	5.2	3.42048	13.4	0.84	107	71.5
443	14643216001	0	107	1	65	0	0	0	0	0	0	1	0	1	1	2	19.389	87.66	66.375	52.5776	26.8533	1	4.83	305	0.7458	144.975	81.5726	0.81	5	4.66536	14.4	1.52	124.5	77.5
444	14643216002	0	107	0	68	0	0	0	0	0	0	1	0	1	0	0	18.5018	97.2	121.245	57.6034	26.2658	1	6.98	206	0.3955	126.032	48.325	0.32	5.2	4.59312	13	1.27	116.5	65
445	14643219001	0	107	1	64	0	0	0	0	0	0	1	0	2	1	0	26.5698	101.88	138.945	35.9538	43.2926	4	6.07	171	0.9718	160.826	80.4128	0.65	5.2	3.98496	15.1	1.08	106.5	53.5
446	14643219002	0	107	0	54	1	1	1	0	1	0	1	0	2	0	0	30.9063	111.6	167.265	33.2476	52.634	4	8.06	179	0.5537	191.754	124.099	3.22	5.5	3.3012	12.4		120	75.5
447	14643220001	0	108	1	56	0	0	0	0	0	0	1	0	1	1	1	25.8176	101.88	147.795	41.7528	40.5578	4	6.24	166	0.8362	242.012	170.104	0.91	5.8	4.48056	16	0.9	118	72
448	14643220002	0	108	0	56	1	0	0	0	0	0	1	0	1	0	0	29.1184	90.36	204.435	48.7116	44.6126	4	5.66	295	0.678	278.352	195.233	1.96	5	5.06352	12.7	0.83	136.5	88.5
449	14643221001	0	108	0	56	0	0	0	0	0	0	1	0	1	0	0	28.3759	93.42	61.95	59.1498	38.3667	3	5.62	198	0.5198	152.707	87.7582	1	5.3	3.02064	12.8	0.86	103	63
450	14643304001	0	107	0	48	1	0	0	0	0	0	1	1	1	0	0	19.8754	94.14	129.21	53.7374	28.7369	1	7.77	256	0.6893	158.893	85.8252	0.35	4.9	4.7628	12.6		127.5	76
451	14643305001	1	107	1	71	1	2	2	1	0	0	0	1	1	1	0	19.468	104.04	140.715	63.4024	27.4672	1	8.4	118	1.017	234.28	148.454	0.75	6.8	7.5768	15.6	1.32	131	78
452	14643308001	0	107	0	58	0	0	0	0	0	0	1	1	1	0	0	17.4659	89.1	105.315	72.2942	23.0415	1	6.65	225	0.5424	198.326	107.088	0.33	5.3	3.54144	13.6	1.01	112	73
453	14643309001	0	107	1	62	1	2	2	1	0	0	0	1	1	0	2	23.8248	112.68	125.67	31.3146	40.5431	4	5.97	151	0.7232	151.934	95.8768	0.73	8.5	3.066	15.1	0.89	150.5	96.5
454	14643310001	0	107	0	45	0	0	0	0	0	0	1	1	1	0	0	28.3652	81.72	81.42	40.593	42.1288	4	7.04	238	0.6215	136.47	80.0262	4.34	5.1	4.18152	15.4		119	77
455	14643310002	0	107	1	48	0	0	0	0	0	0	1	1	2	0	2	22.0857	79.74	160.185	50.258	32.5169	2	8.3	186	1.0622	221.908	146.908	0.52	5.7	5.34072	15.8		126	83.5
456	14643311002	0	107	0	61	0	0	0	0	0	0	1	1	1	0	0	23.8153	92.34	130.095	50.258	34.9698	3	4.57	248	0.678	192.14	120.619	0.74	5.5	2.8896	13.9	1.07	139	74
457	14643312001	0	107	1	68	1	0	0	0	0	0	1	1	1	0	0	23.0943	98.64	122.13	58.3766	32.7454	2	6.37	177	0.9492	219.975	140.336	3.12	5.7	2.79888	15.7	1.31	134.5	80.5
458	14643312002	0	107	0	66	1	0	0	0	0	0	1	1	1	0	0	21.8411	94.32	62.835	47.9384	31.1954	2	7.03	224	0.7684	180.929	125.258	5.95	5.6	4.872	14.1		140.5	88.5
459	14643314001	0	107	0	66	1	0	0	0	0	0	0	1	1	0	0	20.4726	100.08	196.47	39.0466	33.4232	2	5.61	242	0.7684	191.754	103.995	3.37	5.6	5.09208	12.8	0.97	139.5	78
460	14643315001	0	107	1	59	1	0	0	0	0	0	1	1	1	1	0	19.2051	86.4	108.855	59.5364	26.5086	1	5.13	163	0.5311	211.084	133.377	0.85	5.1	4.1412	15.1	0.87	128	84
461	14643315002	0	107	0	57	0	0	0	0	0	0	1	1	1	0	0	18.2682	97.38	115.05	55.6704	26.0696	1	9.37	209	0.565	202.965	125.645	7.33	5	3.1752	15.1	0.73	114.5	80.5
462	18206101001	0	106	0	51	1	0	0	0	0	0	0	1	1	0	0	21.9084	88.92	114.165	49.0982	31.9401	2	4.5	264	0.8588	198.326	128.351	0.36	4.8	4.82832	11.9	1.02	137.5	76.5
463	18206102001	0	108	0	57	0	1	1	0	1	0	1	1	1	0	0	24.4853	83.7	135.405	47.1652	36.2997	3	6.5	213	0.7232	183.635	110.568	1.79	5.4	4.09416	12.6		113	67
464	18206102002	0	108	1	56	0	0	0	0	0	0	1	1	1	1	2	20.5896	91.08	112.395	49.8714	29.9432	2	3.7	250	0.8362	206.058	131.057	0.39	5	3.38184	14.4	0.95	113	67
465	18206105001	0	106	0	66	0	0	0	0	0	0	1	1	1	0	0	21.9586	91.44	201.78	27.4486	39.4605	3	2.6	234	0.8814	179.382	106.702	1.14	5.2	5.2584	11.3		111	60
466	18206105002	0	106	1	67	0	0	0	0	0	0	1	1	1	0	2	21.6016	105.3	100.89	62.6292	29.9772	2	7.8	275	0.8814	245.491	127.965	1.23	5	4.01016	14.4	0.93	130.5	77
467	18206106001	0	106	0	49	1	0	0	0	0	0	1	1	1	0	0	19.7681	94.5	56.64	80.0262	24.827	1	6.5	238	0.6215	195.62	110.181	0.43	5	3.5196	12.2		125.5	68.5
469	18206107001	0	106	1	61	0	0	0	0	0	0	1	1	1	1	2	20.7031	79.38	65.49	73.454	26.081	1	4.7	248	0.8814	198.712	120.233	1.9	5.3	4.67208	16.6		136.5	80
470	18206107002	1	46	0	57	1	1	1	0	1	0	1	1	1	0	0	23.1569	84.78	161.955	73.0674	31.3175	2	2.5	246	0.8136	229.254	125.645	0.28	4.8	4.64688	11.5	0.96	193	99.5
471	18206108002	0	106	1	75	1	0	0	0	0	0	1	1	1	1	2	17.9418	96.12	96.465	63.789	24.4605	1	5.5	222	0.7797	191.367	103.609	0.65	5.4	4.92912	13.8	1.19	147.5	76
472	18206110001	0	105	0	70	1	0	0	0	0	0	1	1	1	0	0	17.4449	95.04	70.8	64.1756	23.3237	1	6	240	0.8588	226.548	143.815	1.02	5	4.77792	11.7	1.07	166.5	95.5
473	18206114001	0	105	1	55	1	0	0	0	0	0	1	1	1	0	2	23.0859	100.26	33.63	78.8664	28.8377	1	5.5	256	0.9718	195.62	109.794	0.36	4.9	5.21808	13.6	0.93	169.5	102.5
474	18206114002	0	105	0	54	1	0	0	0	0	0	1	1	1	0	0	23.0435	92.34	49.56	71.1344	29.4833	1	7	238	0.8588	234.666	152.707	1.99	5.1	5.57256	12.6	0.99	153.5	93
475	18206115001	0	108	0	51	0	0	0	0	0	0	1	1	1	0	0	21.4982	67.86	123.9	44.0724	31.5685	2	3.7	209	0.904	160.052	90.851	0.64	4.9	4.88544	11.4		113	75
476	18206115002	0	108	1	53	1	0	0	0	0	0	1	1	1	1	2	20.9672	67.68	155.76	63.0158	28.7114	1	4.8	341	0.8023	204.511	108.635	0.58	5.5	5.18952	13	0.75	140	91
477	18206116001	0	108	1	55	0	0	0	0	0	0	1	1	1	1	2	18.0998	92.16	58.41	51.4178	25.2293	1	5.2	222	0.7232	186.341	111.727	0.66	5	5.54064	12.7	0.78	121.5	81
478	18206116002	0	108	0	60	0	0	0	0	0	0	1	1	1	0	0	18.3296	89.82	113.28	63.0158	25.1268	1	3.8	234	0.7571	196.006	111.727	0.21	5.5	4.21008	12.3	0.84	104	68.5
479	18206201001	1	84	1	65	1	0	0	0	0	0	0	0	1	1	2	22.2963	94.86	39.825	56.4436	30.0515	2	5	199	0.9718	141.109	76.9334	1.17	4.7	4.27896	13.8	0.99	175.5	85.5
480	18206202001	0	108	0	44	0	0	0	0	0	0	1	0	1	0	0	17.4906	95.04	53.1	34.4074	27.1572	1	3.6	253	0.6667	109.794	67.655	0.32	4.7	3.63552		0.86	103.5	57
481	18206202002	0	108	1	45	0	0	0	0	0	0	1	0	1	0	2	21.9017	87.48	76.995	53.3508	30.4509	2	3.1	208	0.9831	142.655	73.8406	0.54	5.1	4.96104	15	0.85	107.5	71
482	18206203001	0	108	0	49	0	0	0	0	0	0	1	0	2	0	0	18.3228	108.36	119.475	56.4436	26.4295	1	5.4	237	0.8927	202.965	126.032	0.17	5	4.22016	13.2	0.69	113	78.5
484	18206204001	0	108	0	77	1	0	0	0	0	0	0	0	1	0	0	28.428	102.78	165.495	48.325	43.3708	4	6	245	0.8475	212.63	134.923	29.83	5.5	6.05304	12.4	0.89	147	74.5
485	18206205001	0	108	0	61	1	2	2	1	0	0	0	0	1	0	0	22.4311	146.16	569.055	23.5826	47.9673	4	5.6	214	0.7684	171.264	6.9588	0.5	5.1	6.17736	14.6	0.95	193	91
487	18206207002	0	108	0	58	1	1	1	0	1	0	1	0	1	0	0	25.9358	107.82	212.4	40.2064	42.5418	4	6.2	180	0.8475	188.274	96.2634	1.3	4.8	4.55952	13.3	1	124.5	75.5
488	18206209001	0	109	0	60	0	0	0	0	0	0	1	0	1	0	0	20.4148	83.34	129.21	69.2014	27.4155	1	4.5	158	1.1074	225.001	124.485	1.43	5.1	4.33272	13.8		112	73.5
489	18206209002	0	109	1	56	1	0	0	0	0	0	1	0	1	0	2	21.1219	92.88	107.97	35.1806	33.7112	2	9.5	217	0.8814	195.62	138.789	6.13	5	5.00976	18	0.95	152	93
490	18206210001	0	108	0	57	0	0	0	0	0	0	1	0	1	0	0	19.9454	92.34	81.42	49.4848	28.5449	1	5.4	274	0.8023	180.929	117.14	1.22	5.3	5.31216	11.6	1.04	117	70.5
491	18206210002	0	108	1	60	0	0	0	0	0	0	1	0	1	0	2	18.7046	91.26	92.04	63.0158	25.3488	1	7.1	229	0.9379	234.28	150.774	0.57	4.5	6.04632	14.7	0.84	104	63.5
493	18206213002	0	108	0	54	1	0	0	0	0	0	1	0	1	0	0	20.5965	123.12	326.565	43.6858	34.6303	3	5.3	234	0.791	395.878	221.522	0.66	5.2	4.61832	15.6	0.4	150	92.5
494	18206214002	0	108	1	75	0	0	0	0	0	0	1	0	1	1	1	18.2767	90.72	142.485	41.7528	28.3106	1	5.2	200	1.0509	193.687	115.98	0.91	5.1	5.60616	14.2	0.99	114.5	65.5
495	18206215001	0	108	0	54	0	0	0	0	0	0	1	0	1	0	0	21.3305	94.32	103.545	39.4332	32.9562	2	8.4	237	0.8249	209.537	155.027	1.82	4.9	4.01352	12.6	0.92	99.5	58
496	18206215002	0	108	1	57	0	0	0	0	0	0	1	0	2	0	1	24.6482	102.06	160.185	47.1652	37.7239	3	7.2	202	0.9153	240.852	143.815	2.68	4.9	6.28152	15.7	0.9	108	77
498	18206219001	0	108	1	56	0	0	0	0	0	0	1	0	1	1	0	19.9312	98.46	85.845	56.8302	27.8471	1	5.5	259	0.8814	193.3	116.753	0.53	5.1	5.28024	13.7	0.91	102.5	60
499	18206219002	0	108	0	55	0	0	0	0	0	0	1	0	1	0	0	24.2532	93.78	176.115	57.6034	35.2782	3	6.2	223	0.6441	228.867	136.47	1.27	4.8	4.92576	13.6		121.5	76
500	18206302001	0	108	0	58	1	0	0	0	0	0	1	1	1	0	0	17.4689	95.22	93.81	53.7374	24.7727	1	11	189	0.8701	151.161	74.2272	6.62	4.9	4.36464	13.6	1.06	133.5	81.5
501	18206302002	0	108	1	58	1	1	1	0	1	0	1	1	1	1	2	19.8792	91.08	75.225	68.8148	26.0766	1	7.7	252	1.0622	249.357	168.944	2.36	4.7	6.7368	13.4	1.32	179	112
502	18206303001	0	108	0	49	0	0	0	0	0	0	1	1	1	0	0	19.3315	115.92	306.21	37.5002	33.5387	2	6	244	0.7119	235.053	101.289	3.7	5.2	3.91272	11.4	0.77	108.5	68.5
503	18206303002	0	108	1	49	1	0	0	0	0	0	1	1	1	1	2	18.2932	112.14	110.625	53.7374	26.6945	1	11	268	0.9266	230.027	143.042	0.33	5	4.6284	19.5		140.5	93.5
504	18206305001	0	108	1	63	0	0	0	0	0	0	1	1	1	1	0	15.6395	79.38	104.43	59.5364	21.3275	1	6.6	272	0.9153	175.903	94.3304	0.63	5	3.73296	11.6	1.08	102	57
505	18206305002	0	108	0	58	1	1	1	0	1	0	1	1	1	1	2	19.1519	88.92	96.465	75.0004	24.9042	1	6	242	0.6554	190.98	94.717	0.61	4.8	3.43896	11.4	0.95	166	99
506	18206306001	0	108	0	49	0	3	3	0	0	1	1	1	1	0	0	19.7921	87.84	63.72	76.5468	24.9946	1	3.8	180	0.6215	168.171	75.387	0.26	4.8	3.41376	11.8		100.5	63.5
507	18206306002	0	108	1	54	0	1	1	0	1	0	1	1	2	1	1	17.3513	83.16	108.855	54.124	24.4205	1	7.2	195	1.13	202.965	128.738	0.54	4.8	6.93672	13.5	1.17	121.5	71
508	18206307001	0	108	0	54	1	0	0	0	0	0	1	1	1	1	0	23.6143	93.6	180.54	47.1652	36.199	3	9.9	269	0.7458	242.398	163.918	0.97	5.5	5.60616	12.4	1.04	165.5	98.5
509	18206307002	0	108	1	55	0	0	0	0	0	0	1	1	1	1	2	21.1011	113.58	359.31	49.8714	34.404	3	8.9	328	0.9831	335.955	163.918	1.17	4.8	4.788	15.1	0.72	105.5	68
510	18206308001	0	108	1	61	1	0	0	0	0	0	1	1	2	1	1	20.8798	86.4	49.56	75.7736	26.0737	1	5	223	0.8814	202.965	120.233	0.33	4.6	4.5024	13.7		162	90.5
511	18206308002	0	108	0	61	0	0	0	0	0	0	1	1	1	0	0	19.4799	74.88	85.845	51.8044	26.9545	1	5.3	268	0.8362	222.682	160.439	0.4	5	3.5364	11.4	0.94	98.5	63.5
512	18206310001	0	108	1	53	0	2	2	1	0	0	1	1	1	1	2	19.6183	217.8	656.67	44.0724	36.2536	3	6.9	242	0.7119	453.868	136.47	1.3	4.7	5.43648	13.4	0.64	119.5	76
513	18206310002	0	108	0	52	0	0	0	0	0	0	1	1	1	0	0	19.1897	85.5	136.29	67.2684	26.1162	1	4.9	241	0.5537	233.506	142.269	0.25	5	4.0152	10.1	1.11	119.5	61
514	18206311001	0	108	1	46	0	0	0	0	0	0	1	1	1	1	2	17.8844	88.02	214.17	28.2218	31.9485	2	8	269	0.791	207.991	124.099	2.28	4.5	5.57928	12.8		115	69.5
515	18206312001	0	108	0	69	1	0	0	0	0	0	0	1	1	0	2	15.5752	124.56	74.34	68.8148	21.2718	1	4.7	274	0.7345	173.97	89.6912	0.7	4.7	3.43896	11.3	1.62	138	85
516	18206313001	0	108	0	70	0	0	0	0	0	0	0	1	1	1	2	15.9186	87.48	63.72	55.6704	21.6837	1	5.7	232	0.7571	179.382	111.727	0.38	5.5	4.12608	12.2	1.01	116	74
517	18206314001	1	84	1	59	1	3	3	0	0	1	1	1	1	0	1	21.8237	116.1	713.31	17.397	52.3509	4	6.2	173	3.7403	266.754	35.9538	2.31	4.7	7.4424	12.6	3.28	148.5	86.5
518	18206314002	0	108	0	57	0	0	0	0	0	0	1	1	1	0	0	21.2111	82.62	228.33	31.3146	36.7999	3	9.7	283	0.9492	225.388	123.712	0.92	4.6	4.70568	12.4		115.5	75
519	18206316001	0	108	1	51	0	0	0	0	0	0	1	1	2	1	1	17.3051	80.64	66.375	54.5106	23.4917	1	5.9	180	0.9944	212.63	151.161	0.48	5.3	5.08032	19.3		110	77
520	18206316002	0	108	0	54	1	0	0	0	0	0	1	1	1	0	0	21.1486	104.76	106.2	63.4024	29.3305	1	4.9	251	0.6328	224.228	141.882	2.58	4.8	4.24536	13.2	0.95	137.5	86.5
521	18206317002	0	108	1	61	1	0	0	0	0	0	1	1	1	1	0	27.5048	125.28	199.125	51.8044	42.5625	4	5.9	225	1.0283	204.511	107.861	2.16	4.9	6.28824	15.9	1.09	136.5	85
522	18206319001	0	108	0	64	0	0	0	0	0	0	1	1	1	0	0	19.1325	89.46	134.52	44.8456	28.9139	1	5.6	164	0.791	210.31	141.109	0.7	5.3	5.60952	11.8	1.25	118.5	81.5
523	18206319002	0	108	1	73	0	0	0	0	0	0	1	1	1	0	2	17.1391	98.64	72.57	69.588	22.6142	1	6.3	203	0.8475	194.46	111.341	0.62	5	6.216	10.5	1.7	114	61
524	18206320001	0	108	1	69	0	0	0	0	0	0	1	1	1	1	2	20.0378	91.8	84.96	49.4848	28.7244	1	7.8	268	0.8136	194.073	128.351	1.31	5.2	4.242	12.4	0.99	121.5	81
525	18206320002	0	108	0	69	1	0	0	0	0	0	1	1	1	1	0	19.1433	100.98	202.665	46.7786	29.8839	2	5.4	257	0.7232	250.517	165.851	1.86	5	4.76616	11.4	0.96	135	75.5
526	18206321001	0	108	0	55	0	0	0	0	0	0	1	1	1	0	0	16.7495	88.2	84.075	47.1652	24.1769	1	5.2	266	0.8701	174.743	114.82	0.33	5.3	3.21888	12.5		88.5	58.5
527	18206321002	0	108	1	53	0	0	0	0	0	0	1	1	1	1	2	21.1568	104.94	127.44	59.5364	30.1363	2	9.2	235	0.8701	191.754	109.021	17.07	5	4.63344	12.5	1.04	126	77.5
528	18206322001	0	108	0	46	0	0	0	0	0	0	0	1	1	0	0	22.2499	77.58	114.165	69.9746	29.309	1	6	301	0.6893	220.362	126.032	0.78	4.9	5.01984	12.6	1.05	105.5	75
529	18206323001	1	48	0	47	1	3	3	0	0	1	1	1	1	0	0	24.1911	107.82	218.595	41.7528	39.3719	3	5.5	211	0.791	189.434	96.2634	4.6	5.2	4.94088	11.4	0.87	130.5	87.5
530	18206323002	0	108	1	46	0	2	2	1	0	0	1	1	1	1	2	21.5744	128.34	769.95	20.1032	49.8512	4	11	189	1.1413	211.857	6.1856	3.52	5.5	5.80104	13.6	1.15	104.5	57
531	30476101002	0	109	0	50	1	0	0	0	0	0	1	0	1	0	0	24.9425	90.9	44.25	60.3096	32.9814	2	6.5	204	0.7119	187.114	108.635	1.27	4.8	4.26048	13.8	0.66	107	59.5
532	30476102001	0	108	0	72	1	0	0	0	0	0	0	0	1	0	0	23.3975	95.58	99.12	48.7116	34.1447	2	5.8	165	0.7684	267.527	196.006	3	5.1	4.58304	17.1	1.07	138.5	72
533	30476103001	0	109	1	55	0	0	0	0	0	0	1	0	1	0	1	23.5461	95.58	85.845	31.3146	38.4498	3	5.7	216	1.2656	158.893	107.088	0.69	5.1	6.3	16.6		121	71
534	30476103002	0	109	0	54	0	0	0	0	0	0	1	0	1	0	0	24.883	111.06	76.995	52.191	35.8678	3	3.7	191	0.5763	220.749	156.573	1.48	5.1	3.54984	13.9		116.5	63.5
535	30476104001	0	109	0	53	0	0	0	0	0	0	0	0	1	0	0	22.0293	97.74	123.9	64.1756	30.5239	2	4.5	230	0.5989	263.275	175.516	0.7	5.3	3.822	13.9	0.93	118.5	81.5
536	30476105001	0	109	0	51	0	0	0	0	0	0	1	0	1	0	0	24.6532	119.52	107.085	50.6446	36.7257	3	6.3	197	0.6667	248.97	175.13	1.76	5.2	4.32936	13.6	0.96	104.5	65.5
537	30476105002	0	109	1	49	0	0	0	0	0	0	1	0	2	1	2	20.1565	83.16	113.28	75.387	26.2684	1	5.9	179	0.8249	183.248	86.985	0.21	5.2	4.12944	15.2	0.95	124.5	79
538	30476106002	0	109	0	47	1	0	0	0	0	0	1	0	1	0	0	26.8378	87.3	102.66	54.124	37.8229	3	7.2	272	0.8249	190.207	110.954	0.68	5	3.9144	13.2		136	84.5
539	30476107001	0	109	1	59	0	0	0	0	0	0	0	0	2	0	2	22.0437	95.22	100.005	46.392	32.5815	2	10.1	276	0.9605	159.279	90.851	1.03	5.2	5.90016	18.2	0.86	121.5	68.5
540	30476109001	0	108	0	73	1	0	0	0	0	0	1	0	1	0	0	21.5262	86.4	107.085	49.4848	31.0858	2	7.3	332	0.7006	217.269	151.547	0.74	5.1	3.0744	14.6	1.03	176	81
541	30476109002	0	108	1	76	0	0	0	0	0	0	1	0	1	0	1	21.0288	90.54	85.845	60.6962	28.6144	1	5.9	241	1.0622	170.877	88.1448	1.24	4.7	5.14752	16.2	1.23	98.5	48.5
542	30476110001	0	109	0	75	1	0	0	0	0	0	0	0	1	0	0	22.6217	100.8	50.445	50.258	31.9335	2	5.9	236	0.7797	193.3	115.98	1.2	5	3.44736	13.3	0.85	151	75
543	30476112001	0	109	0	36	0	0	0	0	0	0	1	0	1	0	0	19.9965	91.44	47.79	47.5518	28.1735	1	7.4	389	0.5198	146.908	86.5984	9.25	4.6	4.82496	12.4	0.89	99	61.5
544	30476112002	0	109	1	54	1	0	0	0	0	0	1	0	1	1	2	22.073	106.2	82.305	62.6292	30.3359	2	8.1	252	0.9153	214.563	119.073	0.24	5.2	7.53648	17.1	0.92	128	77.5
545	30476115002	0	109	0	52	1	0	0	0	0	0	1	0	1	0	0	23.8205	99	126.555	35.5672	38.5676	3	5.3	162	0.7797	196.393	136.47	0.66	5.1	6.10344	15.3		129.5	88.5
546	30476116001	0	109	0	56	1	0	0	0	0	0	1	0	1	0	0	24.9061	90.18	141.6	52.5776	36.2968	3	6.1	312	0.5537	273.713	192.913	0.98	5.4	3.99	14.3		147	73
547	30476116002	0	109	1	59	0	0	0	0	0	0	1	0	1	0	2	23.8415	87.48	142.485	28.995	40.7868	4	6	164	1.0396	172.424	119.846	0.83	5.4	5.91192	14.4	1.1	117	66
548	30476117001	0	109	1	46	0	0	0	0	0	0	1	0	2	0	0	28.6461	93.24	76.995	43.2992	42.3744	4	8.3	178	1.0057	197.553	134.923	0.84	5.1	3.83544	17.4		122	79
549	30476117002	0	109	0	42	0	0	0	0	0	0	1	0	1	0	0	23.0453	96.3	71.685	62.2426	31.1119	2	8.2	275	0.8249	202.578	127.578	0.67	5.1	3.89256	11.6	0.97	105	58.5
550	30476118002	0	109	1	59	0	0	0	0	0	0	1	0	2	1	2	21.0579	83.88	71.685	51.4178	29.2799	1	6.3	265	1.017	167.011	96.65	1.35	5	4.37136	16	1.03	109	67
551	30476119001	0	109	0	57	0	0	0	0	0	0	1	0	1	0	0	19.9348	92.88	207.975	38.2734	32.6837	2	6.6	169	0.7345	248.197	158.506	0.41	5.4	4.032	13.2	0.88	100.5	58
552	30476120001	0	109	1	55	0	0	0	0	0	0	1	0	2	0	1	25.0819	103.68	169.92	31.7012	43.0542	4	5.6	231	1.0283	211.47	145.748	2.9	5.1	5.02488	16.4		106	50
554	30476122001	0	108	1	50	1	0	0	0	0	0	1	0	3	1	2	22.4891	84.78	93.81	73.454	29.1725	1	6	245	0.9153	232.347	145.362	0.25	5.2	6.76536	14.9	1.27	134	76
555	30476122002	0	108	0	47	0	0	0	0	0	0	1	0	1	0	0	22.4636	82.26	46.905	64.5622	28.8575	1	4	217	0.5989	204.511	115.98	0.2	5.3	4.32936	14.1	0.68	114.5	64
556	30476123001	0	109	1	68	1	1	1	0	1	0	1	0	2	1	2	27.9461	124.74	162.84	29.3816	49.7833	4	6.3	204	0.791	226.548	162.759	6.14	5.4	4.4856	14.2	1.11	193.5	111.5
557	30476123002	0	109	0	64	1	2	2	1	0	0	1	0	1	0	0	24.4414	156.06	218.595	33.6342	43.6209	4	7	238	0.7797	167.784	80.0262	3.52	5.3	4.90392	13.2	0.99	136.5	81
558	30476124001	0	109	0	79	1	0	0	0	0	0	0	0	1	0	0	25.8619	97.74	100.005	48.325	37.9372	3	6	273	0.6554	225.774	154.64	6.32	5	4.14288	15	0.96	181	85
559	30476125002	0	109	0	62	1	0	0	0	0	0	1	0	1	0	0	23.207	101.88	98.235	51.0312	33.6996	2	5.2	165	0.7232	236.986	163.918	1.1	5.1	3.96144	15.8	0.66	151.5	82.5
560	30476127001	0	109	1	48	0	0	0	0	0	0	1	0	1	0	2	17.7183	80.64	49.56	51.8044	24.0185	1	5.1	212	0.7119	171.264	98.1964	0.21	5.2	4.97952	15.5		107	61
561	30476128001	0	109	0	68	1	0	0	0	0	0	0	0	1	0	0	27.0763	114.48	58.41	55.2838	38.199	3	7	312	0.791	209.151	138.403	0.42	5	4.37136	14.6	0.72	151	85
562	30476203001	0	109	0	51	0	0	0	0	0	0	1	1	1	0	0	24.3764	105.84	69.03	49.0982	35.2912	3	6.1	206	0.6328	183.248	116.753	1.23	4.9	4.1748	15.1	0.87	120	73.5
563	30476203002	0	109	1	52	1	0	0	0	0	0	1	1	1	0	2	22.7815	90.18	46.905	53.7374	31.027	2	8.3	206	0.8249	187.501	111.727	0.78	4.9	3.50112	17.6	1.26	154	98
564	30476204001	0	109	0	49	0	0	0	0	0	0	0	1	1	0	0	20.4033	96.3	204.435	28.995	36.2605	3	7.6	231	0.7458	170.877	99.3562	0.61	5	3.73968	13.2	0.74	113	65.5
565	30476205002	0	109	0	49	0	0	0	0	0	0	1	1	1	0	0	24.7669	90.18	37.17	54.5106	33.3393	2	6.7	268	0.6102	158.119	87.3716	0.38	4.7	3.02232	12.5	0.6	125.5	79
566	30476206001	0	109	1	55	0	0	0	0	0	0	1	1	1	0	2	21.2969	107.46	206.205	26.2888	39.3668	3	7.5	239	0.7797	185.181	113.274	0.98	5.3	4.9392	14.5	0.79	125.5	76.5
567	30476206002	0	109	0	53	0	0	0	0	0	0	1	1	1	0	0	23.7709	91.8	61.95	57.6034	32.2735	2	5.4	190	0.7797	194.073	118.3	0.41	5.4	4.91568	13.2	0.81	106.5	63
568	30476207001	0	109	1	60	1	0	0	0	0	0	1	1	1	0	2	21.0927	95.94	75.225	100.903	25.5429	1	5.8	219	0.9153	217.269	102.449	0.46	4.8	5.31552	16.8	0.77	138	84.5
569	30476207002	0	109	0	59	1	0	0	0	0	0	1	1	1	0	0	21.9237	92.16	61.065	63.0158	29.1168	1	4.5	305	0.6441	208.764	127.191	0.17	5.1	3.95304	14.2	0.71	153.5	88.5
570	30476210001	0	109	0	62	0	0	0	0	0	0	1	1	1	0	0	23.8147	97.02	71.685	65.722	31.7637	2	5.1	180	0.7458	269.847	186.728	0.71	5	3.54984	14.4		104.5	68.5
571	30476210002	0	109	1	66	0	0	0	0	0	0	1	1	1	0	0	22.8909	91.62	83.19	44.0724	33.7702	2	4.2	36	0.9379	213.403	155.027	1.61	4.5	3.93288	15.3		105	62.5
572	30476211001	0	109	0	61	1	0	0	0	0	0	0	1	1	0	0	31.8747	90.54	134.52	50.6446	46.7337	4	7.1	269	0.8927	248.584	167.011	5.14	5	4.98288	14.3		144.5	85
573	30476212001	0	109	1	59	1	0	0	0	0	0	1	1	1	1	2	18.6286	102.24	57.525	39.4332	28.2291	1	8.5	249	0.8249	201.419	138.016	15.91	5.3	8.06904	14.7	0.74	157	77.5
574	30476212002	0	109	0	60	0	0	0	0	0	0	1	1	1	0	0	22.3674	66.96	54.87	71.1344	27.4868	1	8.9	250	0.6328	189.434	108.248	1.48	5	5.36088	12.3		133.5	74.5
575	30476213001	0	109	1	51	0	0	0	0	0	0	1	1	1	0	2	23.0189	103.68	155.76	35.5672	37.9933	3	9.7	251	1.1639	280.285	211.084	0.84	5.2	6.9972	17.5	0.87	121.5	78
576	30476213002	0	109	0	49	0	0	0	0	0	0	1	1	1	0	0	24.1709	113.4	69.03	53.3508	34.5816	3	6.3	235	0.8362	283.764	208.377	0.7	5.2	5.39616	14.3		123.5	77
577	30476215001	0	109	0	45	0	0	0	0	0	0	1	1	1	1	0	22.1383	105.12	69.915	56.4436	30.9322	2	8.8	285	0.5198	189.047	117.526	0.46	4.7	3.27936	11.2		109.5	68
578	30476215002	0	109	1	47	0	0	0	0	0	0	1	1	2	1	1	22.4278	95.4	54.87	61.856	29.9268	2	5.5	269	0.9153	155.413	80.0262	0.75	4.6	7.9716	14.6	0.86	117	81.5
579	30476216001	0	109	1	55	0	0	0	0	0	0	1	1	1	1	2	21.6968	90	71.685	48.325	30.9297	2	11.3	252	0.8023	167.784	98.9696	1.41	4.9	3.74976	15.2	0.9	114	59.5
580	30476216002	0	109	0	53	0	0	0	0	0	0	1	1	1	0	0	25.924	115.92	126.555	37.5002	42.0698	4	6.6	208	0.7006	179.769	110.568	1.94	5.5	5.12568	15.2	0.79	124.5	73
581	30476217001	0	109	0	51	1	0	0	0	0	0	1	1	1	0	0	25.2629	103.5	164.61	33.6342	42.526	4	6.2	191	0.7006	223.841	149.228	1.88	5	5.16096	17	0.65	138	91
582	30476217002	0	109	1	52	1	0	0	0	0	0	1	1	1	0	2	22.8982	90.9	125.67	42.526	34.9774	3	8.9	183	0.9379	255.929	178.223	0.79	5.1	4.78968	15.7		126	87
583	30476218002	0	109	0	50	0	0	0	0	0	0	1	1	1	0	0	24.7119	96.66	60.18	49.0982	35.1299	3	7.8	249	0.5537	232.347	167.784	4.04	5.5	3.80016	13.7		104	56
584	30476219001	0	109	0	53	0	0	0	0	0	0	1	1	1	0	0	20.0655	85.86	30.09	73.8406	24.7552	1	5	178	0.6893	225.774	141.496	0.57	4.6	3.46752	14.1		123	72.5
585	30476219002	0	109	1	53	1	0	0	0	0	0	1	1	1	1	2	22.4143	86.4	66.375	45.6188	32.1353	2	7	296	0.6667	190.594	112.114	0.55	4.7	5.93544	15.9	0.96	140	85
586	30476220001	0	109	0	55	1	2	2	1	0	0	1	1	1	1	0	24.9377	306.36	117.705	60.3096	40.1098	4	10	290	0.6102	265.594	180.542	6.55	11.6	4.21848	16.5	0.59	128.5	85.5
587	30476220002	0	109	1	65	0	0	0	0	0	0	1	1	1	0	2	21.2163	94.68	99.12	48.325	30.9913	2	6.4	241	0.8249	188.274	115.98	0.34	5.3	4.73256	17		128.5	75
588	30476303001	0	108	1	55	1	0	0	0	0	0	1	1	1	1	2	21.1184	87.66	38.055	65.722	27.0603	1	8.1	226	0.8588	166.238	88.5314	1.31	4.9	4.1748	14.9		121	75.5
589	30476303002	0	108	0	54	0	0	0	0	0	0	1	1	1	0	0	26.8864	102.78	118.59	45.2322	40.7774	4	7.4	282	0.5763	262.888	192.527	5.09	5.1	5.51208	13.6	0.82	134	87.5
590	30476304001	0	108	1	59	1	0	0	0	0	0	1	1	1	0	2	20.4233	95.22	145.14	32.0878	34.2452	3	10.3	205	0.8023	207.991	145.748	1.57	5.1	6.21936	16	0.96	141.5	95
591	30476304002	0	108	0	57	0	1	1	0	1	0	1	1	1	0	0	25.6586	103.68	83.19	52.191	36.7973	3	7.1	198	0.678	272.94	205.285	1.85	5.2	4.86528	14.8		104	73
592	30476305001	0	108	0	46	1	0	0	0	0	0	1	1	1	0	0	20.9055	77.4	46.905	49.0982	28.4916	1	7.4	193	0.7458	116.753	53.7374	0.35	4.4	2.3352	13.1	0.9	152	91
593	30476305002	0	108	1	49	0	0	0	0	0	0	1	1	3	1	2	24.9318	87.3	68.145	62.2426	33.1456	2	5.2	156	0.9718	218.816	139.949	0.26	5	5.22144	15.9		112	69
594	30476306001	0	108	0	46	0	0	0	0	0	0	1	1	1	0	0	22.4432	94.32	177.885	45.2322	34.762	3	8.3	243	0.6667	252.45	173.97	3.07	5.1	3.74976	13		117.5	69.5
595	30476306002	0	108	1	46	0	0	0	0	0	0	1	1	3	1	2	21.0712	81.72	53.985	44.459	29.8854	2	8.7	196	1.0057	166.238	103.222	1.57	5.3	4.89048	16	0.9	112	81
596	30476307001	0	108	0	50	0	0	0	0	0	0	1	1	1	0	0	21.5578	98.28	67.26	72.2942	28.0771	1	4.6	179	0.6215	202.192	110.568	0.34		3.32472	14.9	0.87	126	76.5
597	30476308001	0	108	1	43	1	1	1	0	1	0	1	1	1	0	2	17.199	100.62	69.03	54.124	24.1288	1	6.1	136	0.9605	166.238	96.65	0.41	5.1	2.92152	14.6	1.24	131	79.5
598	30476308002	0	108	0	39	1	0	0	0	0	0	1	1	1	0	0	19.8131	108	72.57	60.3096	27.3789	1	7.5	185	0.7458	204.511	131.057	1.31	5.3	3.18528	13.3	0.76	114	67
599	30476309001	0	108	0	43	0	0	0	0	0	0	1	1	1	0	0	19.3382	91.26	56.64	58.3766	26.0437	1	5.9	187	0.7797	183.635	109.408	0.21	4.9	4.96104	13.9	0.68	117	73.5
600	30476309002	0	108	1	49	0	0	0	0	0	0	1	1	2	0	2	22.1765	92.52	80.535	42.1394	33.0894	2	6.9	142	1.2995	198.712	132.604	1.54	5.1	5.97912	17.5	1.02	116	73
601	30476310001	0	108	0	52	1	0	0	0	0	0	1	1	1	0	0	22.83	118.44	93.81	50.258	33.8104	2	4.8	164	0.7006	209.537	143.429	0.52	4.9	3.67584	14.1	0.96	166.5	94.5
602	30476310002	0	108	1	53	0	0	0	0	0	0	1	1	1	1	2	25.0781	93.78	146.025	33.2476	41.5816	4	6.1	149	1.0735	245.491	177.063	1.19	5.2	6.2328	15.9	0.78	128.5	73
603	30476311001	0	108	0	60	0	0	0	0	0	0	1	1	1	0	0	19.6913	77.94	87.615	51.0312	27.5162	1	5.9	209	0.7006	197.553	129.898	0.58	5.1	4.52592	13.8		119	62.5
604	30476311002	0	108	1	64	0	0	0	0	0	0	1	1	1	1	2	21.4985	69.84	194.7	30.1548	36.6831	3	5.4	179	0.8023	189.434	110.954	0.32	5.2	3.8976	15.9	0.97	118	73.5
605	30476314002	0	108	1	62	1	2	2	1	0	0	1	1	1	0	2	20.1546	164.7	80.535	88.1448	27.0709	1	8.2	234	1.0848	236.986	122.939	0.77	5.3	7.52136	16.4		142.5	77
606	30476316001	0	108	0	90	1	0	0	0	0	0	0	1	1	0	2	19.1009	98.46	61.95	56.8302	26.2695	1	10.4	171	0.5989	225.388	146.521	49.8	5.2	4.19664	13.4	0.85	191.5	91.5
607	30476317001	0	108	1	84	1	0	0	0	0	0	1	1	2	0	1	18.7485	109.62	59.295	59.923	25.7864	1	6.8	163	1.243	142.269	67.2684	3.04	5.2	6.41424	14.5	1.53	159	79.5
608	30476318001	0	108	0	69	1	0	0	0	0	0	1	1	1	0	0	20.1383	102.6	64.605	57.6034	27.8095	1	5	185	0.7458	194.846	124.485	0.63	4.9	3.16176	13.3	1	169	86
609	30476320001	0	108	0	46	0	0	0	0	0	0	1	1	1	0	0	22.2082	99.18	65.49	54.5106	30.9672	2	7.3	200	0.6328	197.939	126.032	0.45	5	4.3512	13.7	0.67	94.5	53.5
610	30476321001	0	108	1	48	0	0	0	0	0	0	1	1	3	0	2	21.2489	107.82	82.305	46.7786	31.4797	2	10.7	209	0.9379	289.177	223.068	0.74	5.3	5.544	16	1.04	117.5	73
611	30476321002	0	108	0	49	1	0	0	0	0	0	1	1	1	0	0	24.1291	100.62	80.535	59.5364	33.3077	2	8	259	0.7006	202.192	126.805	0.23	5.1	4.2924	13.7		136.5	81.5
612	30476322001	0	109	0	59	1	0	0	0	0	0	1	1	1	0	0	21.9771	85.86	37.17	37.1136	32.4842	2	4.6	293	0.5989	148.454	104.769	0.53	4.7	4.45536	9.9		125.5	73.5
613	30476322002	0	109	1	59	1	0	0	0	0	0	1	1	1	0	2	23.3731	81.54	68.145	36.3404	35.4109	3	7.3	167	0.678	219.202	159.279	0.77	5.2	6.59232	17.5		155.5	90
614	30476323001	0	108	1	61	0	0	0	0	0	0	1	1	1	0	2	16.5387	87.12	65.49	55.2838	22.5856	1	5.7	178	0.904	169.331	98.1964	1.92	5	5.68008	14.6	1.23	118	66.5
615	30476323002	0	108	0	56	0	0	0	0	0	0	1	1	1	0	0	26.5468	95.94	82.305	38.2734	40.8885	4	6.2	210	0.5763	201.032	147.295	0.37		4.54272	14	0.77	116	81.5
616	30476324001	0	108	1	57	0	0	0	0	0	0	1	1	1	0	2	20.2507	70.74	69.03	56.8302	26.8144	1	7.2	103	1.0848	178.996	99.7428	1.39	4.9	4.85016	16.8	1.34	118.5	67.5
617	30476324002	0	108	0	48	0	0	0	0	0	0	1	1	1	0	0	21.4358	95.04	37.17	73.8406	27.0373	1	8.2	235	0.6328	225.388	143.042	0.27	5.1	3.61872	14.5	0.73	119.5	70.5
618	30476327002	0	108	0	56	1	0	0	0	0	0	1	1	1	0	0	23.4301	88.74	51.33	54.8972	31.7799	2	5.9	173	0.6441	198.712	130.284	0.39	4.7	3.15	13.6	0.86	130	68.5
619	30476328001	0	108	1	71	0	0	0	0	0	0	1	1	1	0	2	19.2157	86.4	62.835	71.1344	24.6124	1	8.5	218	0.9944	238.919	151.161	0.27	5.4	4.81152	14.2	1.04	124.5	79
620	30476328002	0	108	0	71	1	0	0	0	0	0	1	1	1	0	0	25.9566	94.5	89.385	63.789	35.1599	3	4	212	0.7345	198.712	116.753	1.34	5	4.82496	15.8		172.5	91.5
621	31106102001	0	110	0	58	0	0	0	0	0	0	1	1	1	0	0	24.3355	108.9	96.465	35.1806	39.3021	3	8.9	197	0.8136	203.738	134.923	9.34	5.4	4.3428	14.7	0.67	124.5	86
622	31106102002	0	110	1	60	0	0	0	0	0	0	1	1	1	1	2	23.1752	85.68	119.475	32.0878	37.9035	3	8.9	186	0.9266	142.655	75.387	8.11	5.1	5.0316	15.5	0.82	117	75.5
623	31106103001	0	110	0	54	0	0	0	0	0	0	1	1	1	0	0	19.6	96.12	121.245	46.0054	29.4236	1	6.6	288	0.7571	244.331	165.078	0.79	5.4	4.72416	14.2	0.75	108	56
624	31106103002	0	110	1	61	0	0	0	0	0	0	1	1	1	0	2	21.6577	94.14	69.03	52.5776	30.3377	2	5.5	246	0.7684	198.712	115.98	0.99	4.9	4.52928	15.8	0.79	130	70.5
625	31106109001	0	110	0	62	0	0	0	0	0	0	1	1	1	0	0	21.1778	103.86	52.215	59.5364	28.8157	1	5.4	141	0.7797	184.022	106.702	0.48	5.6	4.1328	14.1		115.5	62
626	31106109002	0	110	1	67	0	0	0	0	0	0	1	1	1	0	0	18.414	90.36	66.375	48.7116	26.1089	1	7.9	301	0.7232	175.13	99.3562	3.68	5.2	4.6368	16.3	0.8	121.5	62.5
627	31106110001	0	110	1	59	0	0	0	0	0	0	1	1	1	0	1	19.0064	92.52	106.2	41.7528	28.8992	1	5.3	355	0.8249	194.846	124.099	0.18	4.8	6.11184	9.4	0.76	115.5	67.5
628	31106110002	0	110	0	59	0	0	0	0	0	0	1	1	1	0	0	19.1487	91.98	83.19	49.8714	27.3694	1	8.3	216	0.7232	196.779	121.392	0.25	5.2	3.33648	14.1	0.79	118	71
629	31106111002	0	110	1	70	0	0	0	0	0	0	1	1	1	0	0	23.8585	110.16	53.1	48.7116	34.45	3	6.1	182	0.9266	217.269	144.975	2.58	5.4	6.4092	15.7	0.99	119	68.5
630	31106112002	0	110	0	61	0	0	0	0	0	0	1	1	1	0	0	19.1702	97.38	61.065	73.8406	24.7075	1	6.2	274	0.565	197.939	102.836	0.94	5.5	1.9656	14	0.7	113	56
631	31106113001	0	110	1	62	0	0	0	0	0	0	1	1	1	0	0	18.2742	108.18	51.33	50.6446	26.0265	1	5.8	222	0.791	190.594	120.619	0.59	5.3	3.9732	14.4	0.72	100	65
632	31106114001	0	110	0	60	0	0	0	0	0	0	1	1	1	0	0	21.6024	88.56	54.87	47.5518	30.4679	2	6	186	0.7345	180.156	110.568	0.47	5.5	4.2084	14	0.73	101.5	53.5
633	31106116001	0	110	0	54	0	2	2	1	0	0	1	1	1	0	0	26.6492	94.86	68.145	55.2838	36.8769	3	6.2	279	0.678	258.249	177.063	0.44	5.1	4.1916	14	0.66	101.5	64.5
634	31106116002	0	110	1	58	0	0	0	0	0	0	1	1	1	0	2	23.8336	89.64	139.83	44.459	36.2132	3	7.5	184	0.7684	177.063	94.717	0.51	5	4.13952	16.4		117.5	66
635	31106120001	0	110	0	71	1	0	0	0	0	0	0	1	1	0	0	17.9031	81.9	92.04	34.0208	28.1444	1	6	192	0.8927	161.599	98.1964	1.89	5	5.05008	12.7	0.89	147	95.5
636	31106122001	0	110	1	59	0	0	0	0	0	0	0	1	1	0	2	22.4072	81.36	66.375	42.526	32.4693	2	7.6	227	1.017	164.692	98.583	0.58	4.8	6.96192	15.9	0.89	114	65.5
639	31106124002	0	110	1	55	0	0	0	0	0	0	1	1	1	1	2	19.8049	97.2	67.26	65.3354	26.3797	1	6.9	229	0.8362	194.073	106.702	1.74	5.1	4.93416	14.9	0.73	98.5	62
640	31106201001	1	85	1	68	1	3	3	0	0	1	1	1	2	0	0	20.2082	93.24	65.49	60.6962	27.214	1	8.9	204	0.8249	238.146	165.465	0.31	5	3.81192	14.6	0.92	173.5	77
641	31106201002	0	109	0	67	0	1	1	0	1	0	1	1	1	0	0	26.236	94.14	169.92	34.794	43.4706	4	7.2	258	0.9153	199.486	132.99	0.95	5.1	4.20168	14.5		126.5	64.5
644	31106203002	0	109	1	55	0	0	0	0	0	0	1	1	1	0	1	16.999	102.24	57.525	68.8148	22.3699	1	7.2	256	0.7006	178.223	102.062	0.78	4.9	4.06224	15.1	0.79	113.5	74
646	31106205002	0	109	0	76	0	0	0	0	0	0	1	1	1	0	0	17.8819	102.78	131.865	34.794	29.3277	1	6.1	260	0.678	185.955	126.805	0.25		3.77832	12.7	1.24	102.5	53.5
647	31106206001	0	109	0	48	0	0	0	0	0	0	1	1	1	0	0	22.7464	92.34	95.58	61.4694	31.1257	2	5.8	236	0.5424	173.197	92.3974	1.07	4.7	4.16976	12.7	0.97	101.5	54.5
648	31106206002	0	109	1	53	0	0	0	0	0	0	1	1	3	1	2	20.1308	95.94	85.845	59.1498	27.7615	1	7	215	0.8362	161.212	88.918	3.34	4.8	6.76704	15.4	1.25	128.5	77
649	31106207001	0	109	1	45	0	0	0	0	0	0	1	1	2	1	0	21.8196	100.8	76.11	47.1652	31.8579	2	7.6	224	0.9379	243.558	184.022	0.39	5.2	6.8964	16.1		122	77.5
650	31106207002	0	109	0	43	1	0	0	0	0	0	1	1	1	0	0	23.5768	86.4	96.465	53.3508	33.1738	2	8.2	258	0.4972	189.047	119.459	0.75	4.4	5.09208	14.5		150	89.5
651	31106208001	0	109	0	50	1	0	0	0	0	0	1	1	2	0	0	24.9376	99	240.72	27.062	46.0008	4	6.9	218	0.7458	145.362	73.454	0.9	4.7	4.35456	14.2		133.5	83.5
652	31106208002	0	109	1	52	0	0	0	0	0	0	1	1	3	0	2	21.0356	96.12	76.11	53.3508	29.5802	1	8.6	222	0.8814	174.743	110.568	0.46	5.5	3.6204	17	1.23	128.5	78
653	31106209001	0	109	0	72	0	0	0	0	0	0	0	1	1	0	0	20.445	109.8	72.57	49.0982	29.8096	2	5.9	221	0.5537	149.228	92.3974	0.32	5.1	4.25376	12	0.74	109.5	67.5
654	31106210001	0	109	1	83	0	0	0	0	0	0	0	1	1	1	2	18.6339	82.8	86.73	35.9538	28.7695	1	7.5	188	1.0283	170.104	124.872	5.49	4.8	5.57256	14.1	1.65	127	71
655	31106213001	0	109	1	69	1	0	0	0	0	0	1	1	1	0	0	20.1094	100.62	91.155	62.6292	27.5989	1	5.3	201	0.5763	201.419	122.939	2.38	4.9	4.04712	13.6	1.01	132.5	71.5
656	31106213002	1	109	0	68	1	2	2	1	0	0	1	1	1	0	0	28.2298	126.9	81.42	45.6188	42.9677	4	11.9	291	0.6667	214.563	158.506	3.41	6.1	3.96816	14.2		172.5	75
657	31106214001	0	109	1	52	0	0	0	0	0	0	1	1	1	1	2	17.9596	84.42	105.315	52.5776	25.4447	1	7.9	230	0.8814	226.548	161.599	0.67	5	4.62504	14.6	1.19	101	59.5
658	31106216001	0	109	0	50	0	0	0	0	0	0	1	1	1	0	0	25.8231	103.14	144.255	34.4074	42.7636	4	7	281	0.8701	229.254	169.717	0.49	5.2	4.59312	14.9		125	86
659	31106216002	0	109	1	49	0	0	0	0	0	0	1	1	3	1	2	24.5552	94.32	169.035	32.861	41.3412	4	9.1	236	1.13	203.352	134.923	0.68	5.3	4.8132	15.5	1.19	114.5	64
660	31106217001	0	109	0	58	0	0	0	0	0	0	1	1	1	0	0	17.3987	98.28	107.085	54.8972	24.8282	1	4.9	214	0.8701	176.29	102.836	0.68	5.2	4.77456	13.6	1.28	99	59
661	31106219001	0	109	1	49	0	0	0	0	0	0	1	1	2	1	2	21.2417	86.76	128.325	46.392	31.6091	2	7	162	0.9944	204.125	117.14	0.33	4.9	4.36464	15.9	1.28	112.5	68
662	31106219002	0	109	0	49	0	0	0	0	0	0	1	1	1	0	0	21.6852	96.84	117.705	41.7528	33.3609	2	8.7	322	0.5763	210.31	140.722	0.81	4.7	4.61832	10.6	1.22	118.5	74
663	31106301001	0	109	0	44	0	0	0	0	0	0	1	1	1	0	0	25.91	111.06	89.385	55.6704	37.0101	3	8.4	242	0.565	218.042	147.681	0.41	5.4	3.4776	13.5	0.74	121.5	72
664	31106301002	0	109	1	45	0	0	0	0	0	0	1	1	1	0	2	19.3979	95.22	240.72	41.3662	31.6127	2	6.6	210	0.8249	184.408	80.7994	0.57	5.1	5.49024	17.9	1.2	110.5	59.5
665	31106302001	1	109	1	59	1	2	2	1	0	0	1	1	1	1	0	28.8951	221.58	161.955	41.7528	49.5972	4	4.9	224	0.6554	206.831	140.722	3.27	9.2	5.73888	16.1	0.85	137	82.5
667	31106303002	0	109	0	63	1	0	0	0	0	0	1	1	1	0	0	31.6768	104.76	68.145	72.6808	41.5827	4	10.6	193	0.7684	216.496	136.856	33.3	5.4	5.42472	15.1	1.26	125.5	81
668	31106304001	0	109	0	46	0	0	0	0	0	0	1	1	1	0	0	23.4851	106.74	61.065	57.2168	32.5862	2	5.2	198	0.7345	156.96	90.4644	1.33	5.2	3.1416	11.4	1.19	102	74
669	31106305001	0	109	0	58	1	0	0	0	0	0	1	1	1	0	0	21.1621	104.76	155.76	38.66	34.166	3	6.7	216	0.6215	242.785	176.676	0.55	5.1	4.54608	13.5	1.02	150.5	88
670	31106305002	0	109	1	63	0	0	0	0	0	0	1	1	1	0	2	22.7989	101.88	103.545	48.325	33.6746	2	5.8	177	0.8814	230.414	170.877	1.52	5.4	6.55032	14.6	1.17	118	75.5
671	31106306002	0	109	0	52	0	0	0	0	0	0	1	1	1	0	0	25.3575	93.78	82.305	66.4952	33.8206	2	7.2	193	0.5876	210.31	134.15	0.44	4.8	2.91816	12.9		105.5	68
672	31106307001	0	109	1	56	0	0	0	0	0	0	1	1	2	1	1	19.7186	93.96	44.25	52.191	27.1602	1	5.8	155	0.7684	168.558	113.66	0.68	5.1	4.4268	15.2	1.06	120.5	69.5
673	31106307002	0	109	0	56	0	0	0	0	0	0	1	1	1	0	0	21.8133	96.3	78.765	68.8148	28.8863	1	5.8	230	0.7345	213.017	139.563	0.92	5.1	3.22896	13	1.04	104.5	65.5
674	31106308001	0	109	0	50	0	0	0	0	0	0	1	1	1	0	0	20.637	104.4	62.835	78.4798	26.5101	1	7.9	249	0.5763	205.285	123.325	0.55	5	4.88544	13		117.5	65
675	31106308002	0	109	1	49	0	0	0	0	0	0	1	1	2	1	2	21.7093	100.62	115.935	38.2734	34.305	3	11	227	0.904	190.207	128.738	8	5	5.00808	16.4	1.28	112.5	74
676	31106309002	0	109	0	49	1	0	0	0	0	0	1	1	1	0	0	26.2448	120.78	162.84	47.5518	40.7922	4	6.9	279	0.6328	255.156	178.996	0.74	5.1	4.65024	13.5	0.93	117.5	80.5
677	31106310001	0	109	0	60	0	0	0	0	0	0	1	1	1	0	0	26.4878	125.82	76.11	81.186	34.8949	3	9.9	230	0.7458	204.898	115.98	2.17	5.1	4.3764	14.1		123	67
678	31106310002	0	109	1	65	1	1	1	0	1	0	1	1	2	0	0	25.286	108.72	71.685	73.0674	33.3907	2	7.4	349	1.0509	168.171	85.8252	2.03	5.1	6.89808	12.3	1.17	127	64
679	31106311001	0	109	0	48	0	0	0	0	0	0	1	1	3	0	0	24.8343	91.98	75.225	65.3354	33.0223	2	6.1	230	0.6893	202.965	127.965	1.95	4.8	4.7796	13.4	0.93	113	75
680	31106311002	0	109	1	52	1	0	0	0	0	0	1	1	2	1	1	25.7503	97.02	77.88	56.8302	35.728	3	6.6	234	0.5198	193.687	126.418	1.81	5	4.2672	12.8	1.12	139.5	91.5
681	31106312002	0	109	0	64	0	0	0	0	0	0	1	1	1	0	0	26.9931	98.1	56.64	61.4694	36.2619	3	5.5	235	0.5537	218.429	154.253	1.28	5	2.9652	13.5		99.5	51
682	31106313001	0	109	0	64	0	2	2	1	0	0	1	1	1	0	0	23.5879	126	76.11	69.588	32.2098	2	9.5	244	0.5537	204.511	115.207	5.95	5.3	4.19832	13.5		137.5	75.5
683	31106313002	0	109	1	61	0	0	0	0	0	0	1	1	1	0	0	26.8526	116.64	95.58	49.0982	39.9678	4	7.2	226	0.6328	157.346	95.4902	0.41	5.6	4.81656	16.6		119.5	72.5
684	31106314001	0	109	0	56	0	0	0	0	0	0	0	1	1	0	0	22.6724	109.26	46.905	99.3562	27.5169	1	6.1	230	0.6893	234.666	135.697	0.72	5.4	5.9052	14	0.95	127.5	79.5
685	31106315002	0	109	0	61	0	0	0	0	0	0	1	1	1	0	0	24.4665	123.48	77.88	73.8406	32.8919	2	4.1	263	0.5537	203.352	119.073	1.45	5.4	3.41544	13.7		133	80.5
687	31106316002	0	109	0	46	0	0	0	0	0	0	1	1	1	0	0	23.9097	93.06	122.13	69.9746	32.2551	2	5.2	201	0.5989	202.192	112.887	1.81	4.8	3.612	14.4	0.88	107	62.5
688	31106317001	0	109	0	54	0	0	0	0	0	0	1	1	1	0	0	21.7898	103.14	68.145	67.655	29.0296	1	8.7	291	0.6215	242.398	170.104	3.14	5.2	4.13112	13.7		109	64
689	31106317002	0	109	1	55	0	0	0	0	0	0	1	1	1	1	1	23.2846	92.88	61.065	56.057	31.8568	2	5.8	188	0.8588	194.846	131.057	0.8	5.2	6.59736	15.9		121	66
692	31106319001	0	109	1	57	0	0	0	0	0	0	1	1	1	1	2	21.3201	104.22	73.455	57.99	29.6231	2	6.7	212	0.8023	224.615	154.64	2.46	5	8.59656	14.1	0.95	133	83.5
694	31106320001	0	109	0	66	1	1	1	0	1	0	0	1	1	0	0	23.3262	91.8	207.09	40.9796	37.4915	3	7.9	339	0.7006	158.893	82.3458	0.61	5	2.65944	11.5		147	91
695	31106321001	0	109	1	68	0	0	0	0	0	0	0	1	1	0	2	23.675	117.36	63.72	48.325	34.79	3	9.7	157	0.904	190.207	134.923	2.96	5.3	6.09672	14	1.07	117.5	71.5
696	31106323001	0	109	1	56	0	2	2	1	0	0	1	1	1	0	2	22.9993	130.86	93.81	56.057	33.5511	2	6.9	281	0.8023	192.527	121.392	0.71	5.4	5.57088	16.5	0.95	129.5	81
697	31106323002	0	109	0	52	0	0	0	0	0	0	1	1	1	0	0	25.7625	104.22	86.73	65.722	35.0084	3	2.7	309	0.4859	248.97	173.97	0.49	5.7	4.11264	12.4	0.8	133	61.5
700	31106325001	0	109	1	59	1	0	0	0	0	0	0	1	1	1	1	21.7924	105.48	84.96	67.2684	29.463	1	8.2	198	0.8362	271.393	190.98	2.6	5.5	5.99592	15.7	0.83	145	64.5
701	34043101002	0	108	0	46	0	0	0	0	0	0	1	1	1	1	0	24.9996	81.18	43.365	67.655	31.5966	2	6.4	334	0.5763	221.522	144.202	0.25	5.3	3.45408	13.8		120.5	79.5
702	34043102001	0	108	0	62	0	0	0	0	0	0	0	1	1	1	0	20.0054	88.92	62.835	68.0416	25.9942	1	5.3	335	0.5537	274.486	195.233	0.26	5.2	3.10632	12.4	0.72	106.5	74
703	34043104001	0	108	0	55	0	0	0	0	0	0	1	1	1	0	0	28.6246	98.28	146.025	30.1548	49.0462	4	5.8	207	0.6893	207.218	140.336	0.35	5.5	3.86232	13.7	1.04	109	72
704	34043106001	0	108	1	59	0	0	0	0	0	0	0	1	1	1	2	19.8878	74.16	44.25	71.9076	24.4701	1	3.8	188	0.8814	213.017	133.377	0.51	4.8	3.98496	14.6	0.99	106.5	63.5
707	34043109002	0	108	0	45	0	0	0	0	0	0	1	1	1	0	0	21.0536	87.3	48.675	74.6138	26.4048	1	5.4	206	0.8136	202.192	116.753	1.12	5.6	3.40032	14.2		113.5	73
709	34043113001	0	108	1	54	0	0	0	0	0	0	0	1	1	1	1	19.7501	90	52.215	71.9076	25.1654	1	6.6	253	0.9492	216.883	136.856	0.48	5.5	3.87408	16.9	0.93	99.5	55.5
710	34043114002	0	108	1	71	1	0	0	0	0	0	1	1	1	1	2	23.6825	82.44	38.94	73.0674	29.3438	1	4.6	237	0.8023	197.939	118.686	2.93		4.94424	13.1	1.1	118	65
711	34043115002	0	108	0	48	0	0	0	0	0	0	1	1	1	1	0	18.5015	101.7	55.755	69.588	24.2354	1	5.6	250	0.7571	202.965	121.392	0.27	5.4	3.11472	14.5	0.83	112.5	76
712	34043117001	0	108	1	79	1	1	1	0	1	0	1	1	1	1	0	17.0469	87.48	97.35	52.9642	24.0781	1	8.3	124	1.0735	201.419	129.898	9.35	5	6.50328	15.1	1.32	145.5	57
713	34043117002	1	48	0	79	0	2	2	1	0	0	1	1	1	0	0	25.2903	137.16	288.51	27.8352	48.1504	4	7.1	288	0.7006	204.511	92.3974	4.36	6.5	5.1576	14.2	1.02	120.5	65.5
714	34043118001	0	108	0	51	0	0	0	0	0	0	1	1	1	1	0	17.9414	87.66	79.65	66.8818	23.654	1	6.6	205	0.7232	176.29	88.1448	0.49	5.2	3.2004	12.8	0.98	82	51
715	34043118002	0	108	1	59	0	0	0	0	0	0	1	1	1	1	2	18.5809	108.9	69.915	69.2014	24.8298	1	7.6	249	0.7232	205.671	110.954	0.19	5.4	4.21344	14.8	0.78	90	54.5
716	34043120001	0	108	0	60	1	0	0	0	0	0	1	1	1	0	0	20.5347	86.94	99.12	42.526	30.716	2	4.7	249	0.7571	201.419	144.202	1.68	5.3	4.49904	13.6	1.06	132.5	78
717	34043120002	0	108	1	66	0	0	0	0	0	0	1	1	1	1	2	17.8564	97.38	75.225	64.5622	23.9865	1	3.4	159	0.8023	197.939	118.686	0.5		6.28152	14		100	55.5
718	34043201001	0	108	1	63	1	1	1	0	1	0	1	0	1	0	2	22.8146	79.74	40.71	42.1394	32.3178	2	12.1	203	0.791	116.753	69.588	0.56	5.3	5.26176	10.8	0.97	113.5	68
719	34043202001	0	108	0	44	0	0	0	0	0	0	1	0	1	1	0	22.2807	81.72	158.415	54.124	32.2331	2	10.2	241	0.7458	180.542	96.65	0.42	4.8	3.71112	10.1	0.72	98	62
720	34043203001	1	108	0	79	0	2	2	1	0	0	0	0	1	0	0	24.4141	227.52	123.015	36.3404	43.2141	4	5.9	242	0.5989	199.099	130.671	0.99	5.1	3.0912	10.8	0.92	118	64
722	34043205002	0	108	1	61	0	0	0	0	0	0	1	0	1	1	2	17.4426	89.64	81.42	60.3096	23.6712	1	5.1	218	0.9153	210.697	134.15	0.52	4.2	5.68512	10.8	0.99	119	66.5
723	34043207001	0	109	1	52	0	0	0	0	0	0	1	0	1	1	2	22.4923	99	183.195	73.0674	31.1504	2	7	286	0.6215	200.259	93.5572	0.54	4.9	4.52088	12.1	0.75	129.5	84
724	34043208001	0	108	0	48	0	0	0	0	0	0	1	0	1	0	0	25.2006	81.18	59.295	41.3662	36.5648	3	7.5	414	0.5537	122.939	72.2942	0.33	5.1	3.3348	6.4	0.69	128.5	75
725	34043208002	0	108	1	48	0	0	0	0	0	0	1	0	1	1	2	22.6368	108.36	166.38	23.9692	42.3859	4	5.9	158	0.9492	198.326	127.965	8.42	4.9	4.96104	10.3	1.18	108	59
726	34043209001	0	108	0	48	1	0	0	0	0	0	1	0	1	0	0	21.7868	91.98	182.31	59.923	31.4229	2	7.1	236	0.7684	221.522	126.418	0.42	5	5.83632	10.6	0.74	121.5	69
728	34043211002	0	108	0	50	0	0	0	0	0	0	1	0	3	1	0	22.8217	88.74	87.615	57.2168	31.4683	2	6.1	130	0.5537	200.645	123.325	1.2	5.2	4.09752	15.2	0.74	104.5	62
729	34043212002	0	108	1	54	1	0	0	0	0	0	1	0	1	1	2	27.1626	80.46	121.245	26.2888	46.8823	4	7.5	178	0.791	179.382	122.166	1.54	5.5	4.23192	12.6		139	84.5
730	34043213002	0	109	0	54	1	0	0	0	0	0	1	0	1	1	0	21.1576	85.14	70.8	42.1394	31.0218	2	6.5	164	0.5311	214.563	158.119	1.63	5.3	3.71112	9.6	0.78	135	75
731	34043217002	0	108	0	50	0	2	2	1	0	0	1	0	1	1	0	25.3416	138.78	123.015	42.9126	40.3998	4	10.3	210	0.7345	201.419	129.511	1.58	5.1	3.63048	10.5	0.84	113	71
732	34043302001	0	108	0	49	1	0	0	0	0	0	1	1	2	0	0	24.0657	75.42	132.75	55.2838	33.8722	2	5.4	258	0.7797	227.707	149.228	1.12	4.5	3.55824	16.7		145	96.5
733	34043304001	0	108	0	45	0	0	0	0	0	0	1	1	1	0	0	23.0678	79.38	101.775	58.3766	31.5522	2	8.6	223	0.5198	163.918	80.4128	0.32	4	2.03616	13.9	0.97	113.5	65
734	34043305001	0	109	1	58	1	0	0	0	0	0	1	1	2	1	1	20.3649	79.74	85.845	52.9642	28.2294	1	10.9	296	0.7571	190.594	122.166	0.55	4.7	5.4096	15.8	0.93	141	88
735	34043305002	0	109	0	57	0	0	0	0	0	0	1	1	1	0	0	21.7825	76.32	88.5	44.459	31.4885	2	2.6	231	0.791	204.898	147.681	3.25	4.6	4.48392	14.3		102.5	56.5
736	34043306002	0	108	0	55	0	0	0	0	0	0	1	1	1	0	0	21.0962	73.62	150.45	57.99	29.5954	1	7.3	326	0.6328	223.455	134.15	1.11	4.8	3.15	13.3	0.78	98	55.5
737	34043308001	0	109	1	49	0	0	0	0	0	0	0	1	1	1	2	21.2146	71.82	58.41	44.459	29.6787	2	8.4	210	0.9492	178.996	124.872	0.94	4.9	4.59312	13.9	1	119	71.5
738	34043309001	0	109	0	60	0	0	0	0	0	0	1	1	1	0	0	26.1251	98.46	294.705	32.861	46.3639	4	8.5	207	0.6554	199.486	81.5726	0.66	4.9	2.96184	14.1		114	77.5
739	34043309002	1	109	1	65	1	3	3	0	0	1	1	1	1	1	1	23.6496	88.92	105.315	30.928	38.9098	3	6.4	200	1.0622	177.836	116.367	3.43	4.7	6.79896	14.6	1.44	119	72.5
740	34043310002	0	108	0	62	0	0	0	0	0	0	1	1	1	0	0	19.6651	83.34	90.27	57.2168	26.9641	1	7.2	304	0.6102	242.785	168.558	0.41	4.8	3.16848	15.3	1.09	113.5	66.5
741	34043311001	0	108	0	46	0	0	0	0	0	0	1	1	1	0	0	25.3688	68.4	46.02	66.8818	31.4385	2	6.9	169	0.6441	184.795	114.434	0.35	4.5	5.08872	14.1	0.74	106.5	58.5
742	34043312001	0	108	1	48	1	0	0	0	0	0	1	1	1	1	2	22.9753	83.16	52.215	95.4902	27.1476	1	9.4	234	0.7458	211.47	104.382	0.32	4.8	4.47384	17.8	0.87	141	83.5
743	34043312002	0	108	0	43	0	0	0	0	0	0	1	1	1	0	0	20.7496	73.8	60.18	52.9642	27.8943	1	9.3	259	0.5989	179.382	120.233	1.55	4.8	3.73632	13.4	0.79	132	77
744	34043314001	0	109	0	60	1	0	0	0	0	0	0	1	1	0	0	29.3217	97.74	119.475	42.1394	45.0874	4	8.8	287	0.9266	272.553	211.084	1.82	5	3.76488	13.4		137.5	95
745	34043315001	0	108	1	63	1	0	0	0	0	0	1	1	1	1	2	23.1884	84.06	77.88	91.6242	28.2577	1	6.4	253	1.1526	165.851	56.057	0.4	4.7	5.81448	14.8	1.25	135	70
746	34043316001	0	108	0	48	0	0	0	0	0	0	0	1	1	1	0	28.9694	73.8	129.21	35.9538	45.4757	4	5.3	335	0.5763	182.475	116.753	0.71	4.8	2.58552	11.3	0.75	117	64.5
747	34043317002	0	109	1	59	0	0	0	0	0	0	1	1	1	1	0	22.3303	85.14	135.405	40.593	34.5033	3	5	394	0.7684	197.939	131.057	1.9	4.4	4.12944	11.1	0.88	99	65
748	34043318002	1	109	0	73	0	0	0	0	0	0	1	1	1	0	0	27.1608	81.54	104.43	41.3662	40.781	4	8.1	243	0.4633	209.924	149.614	4	4.8	3.44232	13.8	0.84	123	84
749	34043321002	0	108	0	60	1	3	3	0	0	1	1	1	1	0	0	18.0112	71.64	66.375	42.1394	25.7361	1	8.5	220	0.678	305.801	212.243	1.64	5.5	4.77288	14		154.5	93
750	34043322001	0	109	0	82	0	0	0	0	0	0	0	1	1	0	0	20.4372	100.62	126.555	41.7528	31.7223	2	6.4	169	0.7458	233.12	159.279	0.37	5.5	4.25208	13.8	1.1	114.5	61
751	34676101001	0	109	1	64	1	0	0	0	0	0	0	1	1	0	0	20.3999	184.5	58.41	34.4074	34.9258	3	7.8	227	1.0283	179.382	142.655	0.99	5.2	7.22904	14.6	0.96	135	76
752	34676102001	0	112	1	49	0	0	0	0	0	0	1	1	1	1	2	21.1314	84.42	85.845	36.727	32.4873	2	6.3	295	0.6554	166.238	122.552	0.75	5.4	4.34784	15.1	0.92	123	64.5
753	34676104001	0	109	1	51	0	0	0	0	0	0	1	1	2	0	2	23.091	89.82	72.57	54.5106	31.9376	2	7.5	395	0.791	242.398	153.48	0.68	5.1	3.78672	15.8	0.77	108.5	62
754	34676104002	0	109	0	52	1	0	0	0	0	0	1	1	1	0	0	24.3359	93.06	308.865	35.5672	42.2781	4	4.4	297	0.8475	246.264	153.094	0.58	5.6	4.80312	13.3	0.96	108	63.5
755	34676105001	1	109	1	58	0	3	3	0	0	1	1	1	1	0	2	22.8174	106.02	88.5	45.6188	34.0774	2	7.3	270	1.1865	235.053	177.063	0.86	6	6.02448	17.6	1.3	133	86
756	34676105002	0	109	0	54	0	0	0	0	0	0	1	1	1	0	0	24.3191	93.96	113.28	60.6962	33.807	2	4.8	192	0.8475	228.481	148.454	0.87	5	3.33816	13.8		110.5	68
757	34676106001	0	109	1	60	0	0	0	0	0	0	1	1	1	0	2	18.752	108.36	280.545	30.5414	34.054	2	7.6	247	1.0961	240.079	156.573	2.03	5.8	7.89936	16.9	1.1	129	63
758	34676106002	1	109	0	56	1	0	0	0	0	0	1	1	1	0	0	22.0089	115.74	227.445	45.2322	35.3874	3	7	219	0.7119	246.651	166.625	5.49	5.8	5.37432	14.6	1.08	138	104.5
759	34676108001	1	109	1	54	1	1	1	0	1	0	1	1	2	0	0	23.9363	91.44	37.17	56.8302	31.9571	2	5.6	241	1.0509	177.063	117.526	0.59	5.2	7.0476	12.2		112.5	66
760	34676108002	1	84	0	60	1	2	2	1	0	0	1	1	1	0	0	25.4185	296.64	223.905	26.6754	51.9082	4	14.8	305	0.8588	175.516	105.155	5.37	11.5	5.20464	13.7	1.16	151	87
761	34676109002	0	109	0	51	0	0	0	0	0	0	1	1	1	0	0	21.5052	88.02	141.6	29.7682	36.5085	3	5	184	0.9831	134.15	80.0262	0.72	5.3	5.33064	14.9	1.23	112.5	75.5
762	34676110001	0	109	0	70	1	0	0	0	0	0	1	1	1	0	0	27.3577	123.3	105.315	46.0054	41.8958	4	3.7	255	0.7684	276.419	213.403	1.43	5.1	3.2004	12.9	0.99	139	66
763	34676111001	0	109	1	52	0	0	0	0	0	0	1	1	1	0	1	21.7407	89.1	61.065	49.0982	30.5834	2	7.1	172	0.8475	154.253	100.516	0.61	5.3	4.872	14	0.89	105.5	65
764	34676111002	0	109	0	49	0	0	0	0	0	0	1	1	1	0	0	22.9826	89.1	69.915	44.8456	33.32	2	5.6	298	0.565	202.578	147.681	0.42	5.4	2.9988	13.3		121	65
765	34676114001	0	109	0	53	1	0	0	0	0	0	1	1	1	0	0	19.3923	106.92	62.835	76.1602	25.1659	1	6.2	286	0.7345	204.125	122.552	0.44	5.3	4.578	15.8	0.69	174.5	94.5
766	34676116001	0	109	0	46	1	0	0	0	0	0	1	1	3	0	0	22.0313	86.94	101.775	49.8714	31.6662	2	6.3	232	0.8023	158.506	91.2376	1.07	5.3	4.25208	13.3	0.95	133.5	92.5
767	34676116002	0	109	1	54	0	0	0	0	0	0	1	1	1	0	0	26.8397	101.34	192.045	42.1394	42.8905	4	5.4	204	0.9944	206.058	121.392	1.1	5.6	6.13368	16.8	0.76	106	65.5
769	34676118002	0	109	1	60	1	0	0	0	0	0	1	1	1	0	2	23.8617	90.36	125.67	56.8302	33.8126	2	7.8	294	1.3899	226.161	151.161	2.44	5.6	6.86112	16.8		182.5	102
770	34676119001	0	109	0	52	0	0	0	0	0	0	1	1	1	0	0	24.3632	93.78	112.395	53.3508	34.9416	3	4.3	266	0.678	269.847	199.099	8.93	5.8	5.47176	13	1.06	115.5	69.5
771	34676119002	0	109	1	62	1	0	0	0	0	0	1	1	1	0	2	21.8007	86.76	101.775	47.5518	31.7138	2	8	368	0.8814	197.939	135.697	0.54	5.6	6.16896	15		131	77
772	34676120002	0	109	1	58	0	0	0	0	0	0	1	1	1	1	2	19.9205	124.02	390.285	33.6342	36.5984	3	15.7	172	0.7684	191.367	51.4178	178.1	5.3	5.84472	16.7		115	77.5
773	34676121001	0	109	1	49	0	0	0	0	0	0	1	1	3	1	2	22.4309	88.38	190.275	39.8198	35.9533	3	4.1	252	0.9605	193.3	120.233	2.43	5.4	7.55832	13.9	1.02	132.5	77.5
775	34676122001	0	109	0	46	0	0	0	0	0	0	1	1	1	0	0	23.9009	93.78	88.5	61.856	32.5683	2	4.8	193	0.8136	155.8	81.186	0.86	5.3	2.81064	14.2		106.5	65
776	34676123001	0	109	0	61	1	0	0	0	0	0	1	1	1	0	0	21.6169	83.52	62.835	63.0158	28.3687	1	3.8	167	0.7797	169.717	105.155	2.09	5.1	4.24872	12.3	1.15	131.5	80.5
777	34676201001	0	109	0	51	1	0	0	0	0	0	1	1	1	0	0	20.9241	70.02	121.245	59.5364	28.497	1	9.4	214	0.6441	234.666	158.893	0.49	5	4.90728	12.6		145	84
778	34676201002	1	109	1	55	0	0	0	0	0	0	1	1	1	1	2	22.1539	74.7	145.14	40.593	34.0085	2	7.7	291	0.9153	157.346	90.4644	1.59	5.1	5.70696	16.2	0.9	132	64.5
779	34676202001	0	108	0	49	0	0	0	0	0	0	1	1	1	0	0	26.3061	90	68.145	55.6704	36.0876	3	5.7	205	0.678	232.733	167.398	2.05	5.1	3.64896	14.5		120.5	72.5
780	34676203002	1	109	0	73	0	0	0	0	0	0	1	1	1	0	0	20.6226	106.56	309.75	25.129	40.038	4	5.3	170	0.6667	150.001	44.459	0.98	5.5	3.2592	13.7	0.4	131	81.5
781	34676206001	0	109	0	47	0	0	0	0	0	0	1	1	2	0	0	20.784	90.72	115.05	35.1806	33.2265	2	9.9	386	0.5763	182.862	124.872	1.96	5.3	3.20376	8.8	0.7	123	78
782	34676206002	0	109	1	48	0	0	0	0	0	0	1	1	2	0	2	20.5985	94.14	100.89	53.3508	29.3526	1	3.8	232	0.9379	190.207	120.233	0.22	5.3	5.0736	16.3	0.92	105	62
783	34676207001	0	108	0	59	1	0	0	0	0	0	1	1	2	0	0	27.7028	105.12	118.59	70.3612	37.7448	3	6.8	224	0.8023	269.847	177.836	0.51	5.5	6.07992	14.8	1.21	136.5	84.5
784	34676207002	0	108	1	70	0	2	2	1	0	0	1	1	2	0	0	24.34	143.28	112.395	52.191	36.8576	3	5.3	207	0.9944	245.878	181.315	0.92	6.2	5.35248	15.2	0.97	130.5	82
785	34676208001	0	108	1	62	0	0	0	0	0	0	1	1	2	0	2	20.8429	84.96	160.185	47.1652	31.3667	2	6.9	212	0.7684	153.094	77.32	0.73	5.6	5.26848	14.6	1.02	104	59
786	34676208002	0	108	0	62	0	0	0	0	0	0	1	1	1	0	0	19.8623	89.82	101.775	75.7736	25.8841	1	3.9	169	0.6667	245.878	156.573	0.92	5.6	4.0908	13.3	0.91	120.5	72.5
787	34676209002	0	108	1	65	0	0	0	0	0	0	1	1	1	1	2	20.4925	114.66	91.155	59.923	28.8874	1	7.1	185	0.8136	153.094	81.186	0.75	5.1	6.00264	12.2	1.18	109.5	56
788	34676210001	0	109	0	82	1	0	0	0	0	0	0	1	1	0	0	23.0849	113.04	459.315	17.7836	52.3731	4	7.9	218	0.8814	165.851	33.2476	2.12	5.3	4.96104	14.7	1.15	143.5	65.5
789	34676211002	0	109	1	67	0	0	0	0	0	0	1	1	1	1	0	17.6157	96.66	68.145	58.7632	24.0712	1	6.6	229	0.7797	155.8	89.3046	0.39	5.1	5.23656	15.7		112.5	69.5
790	34676212002	0	108	0	46	0	0	0	0	0	0	1	1	1	0	0	31.0933	84.96	103.545	45.6188	45.669	4	7.6	365	0.7571	184.022	118.3	0.6	5.1	4.77288	12.9		105.5	68.5
791	34676213001	0	109	1	52	0	0	0	0	0	0	1	1	1	1	2	21.9992	86.4	121.245	42.9126	33.2621	2	8.2	152	0.8588	189.434	128.738	0.63	5.3	5.00976	16.6	0.97	113.5	68
792	34676213002	0	109	0	46	0	0	0	0	0	0	1	1	1	1	0	23.9192	88.74	130.095	54.124	34.3315	3	9.2	287	0.5763	196.779	120.233	1.57	5.6	3.94128	14.4	0.79	123	76.5
793	34676214001	0	108	1	55	0	0	0	0	0	0	1	1	1	0	2	21.7128	83.16	58.41	51.8044	29.7842	2	6.8	249	1.0509	152.32	93.1706	5.86	5.1	4.73088	15	1.03	107.5	71
794	34676214002	0	108	0	49	1	0	0	0	0	0	1	1	1	0	0	26.4112	90.54	77.88	35.9538	40.9684	4	5.7	278	0.6102	140.722	94.717	0.25	5	4.35456	13.4		135	89
795	34676215001	0	109	0	54	1	1	1	0	1	0	1	1	1	0	0	21.7157	111.6	196.47	50.6446	33.4157	2	8.5	253	0.8249	215.336	128.351	1.35	5.4	5.0568	15.7	0.86	145	98.5
796	34676215002	0	109	1	54	0	0	0	0	0	0	1	1	3	1	0	18.1973	106.2	141.6	50.258	27.2659	1	7.5	192	0.8362	182.089	107.861	1.25	5.4	3.96648	15.1		134.5	84
797	34676216001	1	108	0	62	0	2	2	1	0	0	1	1	1	0	0	23.721	334.62	159.3	37.5002	43.9795	4	7	215	0.8701	182.089	117.913	1.43	11.7	4.54608	13.9	0.82	130.5	81
798	34676216002	0	108	1	59	1	0	0	0	0	0	1	1	1	0	0	21.6838	106.2	92.04	44.8456	32.6035	2	5.9	218	0.8927	176.29	119.073	0.45	5.4	6.49824	16	1.02	143.5	76
799	34676217001	0	108	1	61	0	0	0	0	0	0	1	1	2	1	2	26.9137	96.12	64.605	48.325	38.5075	3	5.5	197	0.8249	197.939	144.975	1.16	5.5	5.86152	16.4		121	60.5
800	34676217002	0	108	0	57	0	0	0	0	0	0	1	1	1	0	0	23.08	106.92	89.385	76.1602	30.4396	2	6.6	152	0.7006	260.182	174.357	0.53	5.3	4.89384	14.9	0.79	107.5	63.5
801	34676220001	0	108	1	63	0	0	0	0	0	0	1	1	1	0	0	21.5381	117.36	109.74	37.8868	34.6186	3	5.1	224	0.8136	153.094	78.4798	0.58	5.4	5.31216	14.8		119	66
802	34676221001	0	108	0	72	1	0	0	0	0	0	0	1	1	0	0	23.1947	87.66	162.84	48.325	34.8316	3	8.7	418	0.7006	211.857	139.563	2.57	5.3	4.20672	14.6	0.88	158	84
803	34676222002	1	48	0	56	1	1	1	0	1	0	1	1	1	0	0	30.9175	91.8	77.88	37.8868	47.3498	4	5.1	298	0.7232	214.176	159.666	1.11	5.1	3.02736	13.8		144	97.5
804	34676223001	0	109	0	56	1	0	0	0	0	0	1	1	1	0	0	25.556	101.34	68.145	55.6704	35.6146	3	6.4	291	0.8588	157.733	91.2376	1.27	5.5	4.12944	14.4	0.86	144.5	104.5
805	34676223002	0	109	1	63	1	3	3	0	0	1	1	1	1	1	2	25.8611	106.74	67.26	36.3404	40.577	4	6.6	273	1.1074	166.625	121.006	7.29	5.6	7.46088	14.8	1.09	133.5	78.5
806	34676224002	0	109	0	49	0	0	0	0	0	0	1	1	1	0	0	22.6531	84.24	65.49	80.7994	28.137	1	6	389	0.7571	259.022	168.558	0.94	5	4.01856	13.9	0.74	113.5	66.5
807	34676225002	0	109	0	60	0	0	0	0	0	0	1	1	1	0	0	21.4605	84.96	138.945	48.7116	31.6608	2	6.6	283	0.6554	201.032	100.903	0.66	5.6	4.08744	13		130.5	80.5
808	34676301002	0	110	1	63	0	0	0	0	0	0	1	1	1	1	2	24.7242	91.26	153.105	38.2734	39.4529	3	8	165	1.1413	166.625	106.702	0.84	5.4	6.52344	14.1		131.5	77.5
809	34676302001	0	110	0	49	1	0	0	0	0	0	1	1	1	0	0	25.0016	112.68	69.03	47.1652	36.8823	3	9.6	369	0.6893	191.367	138.403	0.55	5	4.01856	14.1	0.86	136.5	85
810	34676303001	0	110	1	63	0	0	0	0	0	0	1	1	1	1	0	20.2047	125.1	55.755	45.2322	30.3374	2	7.2	275	0.9718	161.599	111.727	0.29	5	4.62168	15.1		112.5	59
811	34676303002	0	110	0	53	0	2	2	1	0	0	1	1	1	0	0	20.189	133.56	31.86	60.3096	28.0729	1	4.3	191	0.6893	147.295	88.1448	1.12	5.2	4.81656	13.3	0.95	127.5	67.5
812	34676305001	0	110	0	53	0	0	0	0	0	0	1	1	1	0	0	19.4559	100.62	76.995	90.851	24.2851	1	5.8	184	0.7458	239.692	135.31	0.28	5.5	4.8132	14.9	0.89	117.5	65.5
813	34676307002	0	110	0	54	0	0	0	0	0	0	1	1	1	0	0	20.5737	97.56	106.2	60.3096	28.6471	1	5.8	256	0.6102	178.609	100.129	0.68	5.1	4.11264	13.9	0.77	108.5	69.5
814	34676308001	0	110	1	47	0	0	0	0	0	0	1	1	1	0	0	20.1676	114.12	61.95	35.9538	31.9245	2	6.3	187	0.5424	116.753	71.9076	0.52	4.9	4.86024	16.2	1.21	114.5	70
815	34676309001	0	110	0	46	1	0	0	0	0	0	1	1	1	0	0	23.2206	96.3	129.21	54.5106	33.5322	2	6.3	255	0.5763	120.619	42.1394	1.07	5.1	4.84176	12	1.14	145.5	69.5
816	34676312001	0	110	1	52	0	0	0	0	0	0	1	1	2	1	1	31.4331	120.24	515.07	27.4486	62.8928	4	8.4	253	1.2204	286.857	128.351	0.57	6.3	7.1652	18.5	1.17	128	70.5
817	34676312002	0	110	0	52	1	0	0	0	0	0	1	1	1	0	0	27.4816	114.84	307.095	32.861	49.4627	4	5.6	338	0.791	194.846	103.609	1.19	5.6	4.0152	12.9	0.84		94.5
818	34676315001	0	110	0	57	0	1	1	0	1	0	1	1	1	0	0	23.0497	76.14	61.95	61.0828	30.0831	2	6	160	0.7797	187.501	126.805	1.04	5.2	3.64896	11.5	1.05	110.5	67.5
819	34676315002	0	110	1	63	1	1	1	0	1	0	1	1	1	0	0	30.1843	102.24	99.12	45.2322	45.2606	4	4.6	258	0.8475	139.563	76.1602	0.53	5.5	5.01984	13.7	0.9	141	85
820	34676317001	0	110	0	53	0	0	0	0	0	0	1	1	1	0	0	24.4774	94.68	155.76	41.7528	38.3313	3	5.2	265	0.3955	166.625	95.8768	2.04	5.4	3.90936	13.9	0.9	110	72
821	34676317002	0	110	1	56	1	0	0	0	0	0	1	1	1	0	0	27.4981	100.98	109.74	34.0208	44.7679	4	6.2	261	1.3221	269.847	225.001	3.08	5.4	5.80104	16.1	1.33	140.5	83
822	34676318001	0	110	1	58	0	0	0	0	0	0	1	1	1	1	2	21.7238	118.62	85.845	63.4024	30.249	2	4.9	245	1.1187	190.594	117.14	0.5	5.1	6.96192	15.2	1.01	124	74
823	34676318002	0	110	0	51	0	0	0	0	0	0	1	1	1	0	0	20.0402	72.54	188.505	43.6858	30.8263	2	6.7	217	1.0735	212.243	132.99	1.19	5.3	5.49696	14.9		120	66
824	34676319002	0	110	1	59	1	2	2	1	0	0	1	1	1	1	0	24.5222	249.48	298.245	37.5002	45.2041	4	6.3	246	0.904	188.274	97.0366	1.97	6.9	5.57928	15.1	0.89	152.5	93.5
825	34676323001	0	110	1	45	0	0	0	0	0	0	0	1	1	0	2	19.594	89.1	166.38	43.2992	30.3796	2	6	260	0.7345	260.182	185.955	0.32	5.3	4.00008	17.6	0.9	97.5	64
828	34676327001	0	110	0	52	0	0	0	0	0	0	1	1	1	0	0	17.8397	86.58	63.72	63.0158	23.541	1	6.1	266	0.8023	214.95	136.47	0.37	5.3	4.3764	12.9	0.91	101	63.5
829	34676327002	0	110	1	62	0	0	0	0	0	0	1	1	2	1	0	26.6945	96.3	68.145	38.2734	40.7479	4	7.8	255	0.8362	141.496	96.2634	0.75	5.3	4.11936	14.9		129	81
830	46746101001	0	108	1	65	0	0	0	0	0	0	1	1	2	1	2	22.1261	125.1	172.575	39.8198	36.3137	3	4.4	181	1.0735	165.465	91.2376	2.18	4.8	4.70736	20.4		110	73.5
831	46746102001	0	109	1	53	1	0	0	0	0	0	1	1	1	0	1	22.0418	95.4	100.005	44.459	32.9511	2	5.5	139	1.0283	201.805	150.774	3.23	4.9	5.39616	21.7		151.5	100.5
833	46746103001	1	47	0	51	0	0	0	0	0	0	1	1	1	0	0	25.1731	94.68	220.365	49.4848	38.8112	3	7.7	280	0.8701	212.243	128.351	2.14	5.5	4.24872	15.5	1	104	69
834	46746104001	0	108	1	56	1	0	0	0	0	0	1	1	1	0	2	18.9714	116.28	78.765	60.6962	26.5258	1	8.1	186	0.8701	161.985	89.6912	2.57	4.9	5.21976	16.8	1.1	150	75
835	46746104002	1	84	0	58	0	0	0	0	0	0	1	1	1	0	0	21.171	85.86	143.37	46.7786	31.6724	2	4	162	0.5763	184.795	119.073	0.57	4.6	3.38688	18.8		126	76
836	46746106001	0	108	1	53	0	0	0	0	0	0	1	1	1	0	2	19.2	92.7	88.5	52.191	27.2484	1	3.8	113	0.8588	179.382	118.3	0.45	4.9	3.87744	21.3	1.16	110	60
837	46746106002	0	108	0	48	1	0	0	0	0	0	1	1	1	0	0	16.9201	93.78	130.095	54.8972	24.3359	1	4.4	152	0.7684	165.851	94.717	0.79	5	3.3264	16.8		184.5	101
839	46746107002	0	108	0	39	0	1	1	0	1	0	1	1	1	0	0	21.6263	95.22	210.63	44.8456	34.0845	2	5.5	168	0.6215	176.676	99.7428	0.37	4.7	1.63128	20.4	0.67	102.5	65.5
840	46746108002	0	108	0	57	1	0	0	0	0	0	1	1	1	0	0	25.6245	102.6	152.22	41.7528	40.3681	4	5.1	189	0.5876	188.661	121.006	1.43	5.1	3.3768	20.1		171	92
841	46746109002	0	109	1	47	1	3	3	0	0	1	1	1	1	0	2	20.5879	100.44	71.685	44.459	30.4262	2	5.9	191	0.7119	145.362	84.6654	3.24	5.4	4.40496	18.2	0.98	128	80
842	46746111001	0	108	0	61	0	0	0	0	0	0	1	1	1	0	0	19.8825	107.46	102.66	64.1756	27.5224	1	4.6	158	0.8362	181.315	102.062	1.04	5.4	3.0912	17.8	1.1	118	75
843	46746111002	0	108	1	64	1	2	2	1	0	0	1	1	1	0	2	19.2216	102.78	147.795	44.459	29.7221	2	6.5	205	0.8362	201.419	132.604	1.5	5.2	4.69728	18.2	1.22	136	74.5
844	46746112001	0	109	0	61	1	0	0	0	0	0	1	1	1	0	0	24.1305	152.1	168.15	57.99	36.5957	3	4.8	203	0.7345	280.285	199.486	1.17	5.5	4.79136	18	0.88	139	82
845	46746112002	0	109	1	62	1	0	0	0	0	0	1	1	1	1	2	22.0181	109.62	145.14	44.8456	34.1466	2	4	100	0.8814	146.521	83.119	0.79	5.1	6.16896	18.6	1.29	163	98
846	46746113001	1	84	0	55	1	0	0	0	0	0	1	1	1	0	2	25.2691	90.72	71.685	56.057	34.7301	3	4.3	61	0.904	137.243	65.3354	11.67	5.1	5.84472	25.3		153	101.5
847	46746113002	0	108	1	56	0	0	0	0	0	0	1	1	1	0	2	19.3686	92.34	90.27	46.392	28.3507	1	4.2	209	1.017	182.475	121.779	1.54	4.9	4.914	16.3	1.19	116.5	64.5
849	46746117001	0	109	0	45	1	0	0	0	0	0	1	1	1	0	0	21.9108	100.8	100.005	63.0158	30.1906	2	4.2	209	0.8814	154.253	81.9592	0.38	4.8	2.75688	16.3	1.01	141.5	94
851	46746118001	0	108	0	53	0	0	0	0	0	0	0	1	1	0	0	26.1011	84.06	154.875	44.0724	39.8334	3	5.1	211	0.7458	146.908	80.0262	4.6	4.7	3.69432	15.8	1.11	119	73
853	46746119002	0	108	1	51	0	0	0	0	0	0	1	1	1	1	2	19.1794	91.8	68.145	93.9438	23.3412	1	6.5	127	0.9605	191.754	88.918	7.91	4.6	3.402	17.3	1.01	118	74.5
854	46746120001	0	108	1	60	1	1	1	0	1	0	0	1	1	0	2	20.8475	91.26	84.075	46.0054	30.4142	2	3.7	102	0.9492	160.439	103.609	1.06	5	3.0996	21.5	1.01	124	83
855	46746121001	0	109	0	62	0	0	0	0	0	0	0	1	1	0	0	20.4227	88.92	140.715	51.0312	29.9336	2	5.5	212	0.8362	156.186	91.6242	7.06	4.8	3.71616	18.3	1.29	126	74.5
856	46746122001	0	109	0	66	1	0	0	0	0	0	0	1	1	0	0	26.0037	102.06	213.285	48.325	40.4616	4	5.7	138	0.7571	199.872	117.14	0.73	5.2	4.2924	19.7	1.09	165.5	82
857	46746124001	1	48	0	65	1	1	1	0	1	0	1	1	1	0	0	23.2926	142.2	169.92	41.3662	38.2872	3	8	250	0.7797	197.939	112.114	3.41	5.7	4.47384	20.3	1.06	194	88
859	46746125002	0	109	0	57	1	0	0	0	0	0	1	1	1	0	0	28.9916	99.36	273.465	34.4074	50.4517	4	4.5	149	0.7458	163.532	82.7324	1.55	5.2	4.66368	17.4	1.16	153.5	103
860	46746126001	0	109	0	41	0	0	0	0	0	0	1	1	1	0	0	25.3135	115.02	246.03	35.1806	43.8344	4	6.2	182	0.7119	211.857	127.965	0.76	5.1	3.75816	20.7		114.5	76.5
861	46746126002	0	109	1	49	0	1	1	0	1	0	1	1	1	0	2	19.2661	92.16	115.05	45.6188	28.7539	1	4.1	139	0.8927	179.382	116.367	0.37	4.9	4.66032	22.7	1.12	114	68.5
862	46746129001	0	109	0	59	1	0	0	0	0	0	1	1	1	0	0	22.2635	102.78	74.34	54.124	31.429	2	6.1	231	0.7345	154.64	90.0778	1.25	5	3.45912	17.9		138.5	76.5
863	46746129002	0	109	1	58	0	0	0	0	0	0	1	1	1	1	2	20.6767	110.34	91.155	51.8044	30.0788	2	6.3	210	0.8588	154.64	90.0778	0.67	5.1	3.66576	17.1	1.18	121	73.5
864	46746130001	0	108	0	52	1	0	0	0	0	0	1	1	1	0	0	32.747	99.9	84.96	66.4952	44.0955	4	5.4	211	0.452	170.877	95.4902	2.56	6.3	3.46584	18.5	0.78	186	103.5
865	46746130002	0	108	1	55	1	0	0	0	0	0	1	1	1	0	2	21.4282	106.02	56.64	75.7736	27.6955	1	4.7	162	0.8927	228.867	151.547	1.21	5.3	4.43016	22.7	0.9	149	89
866	46746132001	1	109	0	63	0	0	0	0	0	0	0	1	1	0	0	20.103	94.14	172.575	63.789	28.486	1	5.9	219	1.1865	206.058	119.073	0.43	4.8	3.55992	17	1.07	136.5	75
867	46746201001	0	109	1	51	1	0	0	0	0	0	0	1	3	1	2	21.8062	90.72	60.18	41.3662	32.145	2	4.4	183	1.0057	139.176	82.3458	1.6	4.9	4.70904	21.9	1.18
869	46746202002	1	48	0	46	0	0	0	0	0	0	1	1	1	0	0	24.5674	102.78	190.275	57.2168	36.3091	3	3.9	162	0.7345	233.893	132.604	1.6	5.8	3.33816	17	0.76	103	58.5
871	46746204001	0	109	0	48	0	0	0	0	0	0	1	1	1	0	0	25.8225	116.28	270.81	43.6858	42.5336	4	4.9	102	0.8927	206.831	115.98	1.02	5.9	5.29872	20.9		130	82.5
872	46746204002	0	109	1	48	0	2	2	1	0	0	1	1	2	0	2	22.6085	156.78	69.03	40.9796	36.2103	3	5.2	147	0.8588	187.888	129.511	0.84	5.7	4.7376	18.9	0.98	116	75.5
873	46746205001	0	110	1	63	1	2	2	1	0	0	1	1	1	1	2	26.0808	265.68	1784.16	24.7424	62.9755	4	5.4	159	0.5537	332.863		1.2	5.8	6.88968	21.9	1.19	125	81
874	46746205002	0	110	0	59	0	0	0	0	0	0	1	1	1	0	0	22.4833	142.38	108.855	52.9642	33.8436	2	6.9	132	0.7797	148.068	72.6808	1.48	5.2	3.29784	18.9	1.08	118.5	65
875	46746206001	0	110	0	47	0	0	0	0	0	0	0	1	1	0	0	28.8126	117.18	203.55	40.9796	47.195	4	6.7	103	0.6893	167.398	85.4386	0.47	5.6	2.59224	24.1	0.88	103.5	59.5
876	46746207001	0	110	0	47	0	0	0	0	0	0	1	1	1	1	0	26.4308	95.76	89.385	63.4024	35.912	3	3	46	0.7571	203.738	121.392	0.22	5.2	3.7464	18	0.56	110.5	74
877	46746207002	0	110	1	51	1	1	1	0	1	0	1	1	2	0	2	17.2735	100.08	269.925	40.593	28.697	1	6.7	103	0.7119	172.424	70.7478	1.27	5.8	6.06144	24.1		126.5	74.5
878	46746208001	0	109	0	67	1	0	0	0	0	0	0	1	2	0	0	21.3994	105.12	107.97	64.9488	29.5473	1	5.2	87	0.7571	188.661	107.475	0.35	5.3	5.00976	21.3		184	101.5
879	46746209001	0	110	0	60	0	0	0	0	0	0	1	1	1	0	0	20.9262	92.88	149.565	33.2476	34.7284	3	4.7	109	0.8814	156.96	86.2118	1.5	4.9	3.80016	19.2	1.09	127	66
880	46746209002	0	110	1	61	1	0	0	0	0	0	1	1	1	1	2	23.7332	107.82	342.495	29.7682	44.2334	4	5.8	100	0.8927	243.171	110.181	3.77	5.4	5.01312	22.9	0.59	118.5	80
881	46746210001	0	110	0	46	0	0	0	0	0	0	1	1	2	1	0	21.8633	111.24	51.33	62.6292	29.659	2	5.1	146	0.7006	160.826	87.7582	0.18	5.3	3.00216	17.1	0.84	105.5	65
882	46746210002	0	110	1	47	0	0	0	0	0	0	1	1	1	1	2	20.6728	95.4	93.81	49.4848	29.9421	2	3.9	80	0.8814	225.388	155.027	1.12	5.2	3.70776	22.8	0.95	103.5	70.5
883	46746211001	0	110	1	50	1	2	2	1	0	0	1	1	2	1	2	29.1782	195.66	669.06	37.8868	55.9254	4	7.9	124	0.7797	238.532	61.856	9.31	5.3	5.75064	21.5	0.65	136.5	84
884	46746211002	0	110	0	46	0	0	0	0	0	0	1	1	1	1	0	25.9619	115.92	315.06	37.5002	45.1588	4	6.3	116	0.6667	214.563	107.475	0.49	5.1	4.85016	22.3		119.5	81
885	46746212001	0	110	0	56	1	0	0	0	0	0	1	1	1	0	0	23.399	89.1	88.5	59.5364	31.985	2	6.7	77	0.9266	175.903	99.3562	2.68	5	4.27896	20.1		176	96.5
886	46746215001	0	110	0	40	0	0	0	0	0	0	1	1	1	0	0	22.6378	91.62	66.375	77.7066	28.7068	1	4.5	147	0.6441	155.413	64.9488	0.38	4.8	1.7976	17.4		121.5	66
888	46746216001	0	109	1	50	1	0	0	0	0	0	1	1	2	1	2	19.4769	72.9	84.075	45.6188	27.7219	1	3.9	102	0.8362	210.697	144.202	0.32	5.1	4.0572	22.7		138	91.5
889	46746216002	0	109	0	49	1	0	0	0	0	0	1	1	1	0	0	32.3568	93.6	160.185	54.124	47.4288	4	4.6	173	0.7458	247.811	167.784	0.82	5.3	5.61624	16	0.93	157	92.5
890	46746217001	0	110	1	49	0	0	0	0	0	0	1	1	2	1	2	21.0068	100.08	146.91	45.2322	32.2367	2	5.6	104	0.9153	158.506	83.8922	0.53	5.2	3.79008	20.9		105	70
891	46746217002	0	110	0	47	0	0	0	0	0	0	1	1	1	0	0	22.4609	88.2	195.585	54.124	33.3084	2	6.2	288	0.6667	220.749	122.166	0.26	5.2	3.5364	18.6	0.81	107	69.5
892	46746218001	0	109	0	49	0	0	0	0	0	0	1	1	1	0	0	27.9008	103.86	102.66	49.8714	40.9494	4	6.3	115	0.6554	186.728	123.325	1.56	5.4	4.22016	18.6	0.87	116	64
893	46746218002	0	109	1	51	1	2	2	1	0	0	1	1	3	1	2	27.3523	145.44	933.675	25.129	60.3235	4	3.1	126	0.9944	223.455	28.2218	3.76	5.4	4.74768	19.1	1.12	128	76.5
894	46746219001	1	109	0	64	1	0	0	0	0	0	1	1	1	0	0	33.2778	75.78	66.375	63.4024	43.1797	4	4.4	123	0.6667	197.166	123.325	0.76	4.9	3.40368	20.8	0.93	168.5	84
895	46746220001	0	109	0	57	1	0	0	0	0	0	1	1	1	0	0	23.3832	93.96	158.415	49.0982	35.1149	3	5	120	0.6328	228.094	148.454	0.59	5.1	4.55616	19.4	0.98	124	85.5
896	46746220002	0	109	1	58	0	2	2	1	0	0	1	1	1	1	2	20.3383	148.5	122.13	26.6754	37.3982	3	4.5	88	0.7684	144.975	87.7582	35.8	5.3	3.63048	22.5	0.93	109.5	74
897	46746221001	0	110	0	66	1	0	0	0	0	0	0	1	1	0	0	22.0255	91.98	47.79	48.325	30.9295	2	4.5	111	0.8249	189.047	127.191	4.39	5.4	4.60824	23.4		167.5	79.5
898	46746222001	0	109	0	69	1	0	0	0	0	0	1	1	1	0	0	19.0677	98.46	62.835	55.6704	26.3746	1	3.1	59	0.678	150.774	83.119	0.55	5.7	3.20712	21.2	1.26	142.5	79.5
899	46746223001	1	85	0	48	0	1	1	0	1	0	1	1	1	0	0	29.1028	93.78	87.615	51.0312	41.5727	4	3	103	0.6893	179.769	111.727	0.68	5.4	4.5864	21.6	0.86	108	64
900	46746223002	0	110	1	50	0	0	0	0	0	0	1	1	2	0	0	20.9974	92.52	77.88	50.258	29.8671	2	5.1	81	1.0283	201.419	135.697	0.52	5.5	5.05512	22.4		110.5	71.5
901	46746224001	0	110	0	51	0	0	0	0	0	0	0	1	1	1	0	23.7701	94.32	68.145	59.923	32.2209	2	4.4	143	0.5763	156.186	78.0932	0.64	5	2.64432	18.6		128.5	68.5
902	46746225001	0	109	0	50	1	0	0	0	0	0	1	1	1	0	0	24.0793	93.78	100.89	49.0982	35.0293	3	4.1	157	0.6441	143.815	78.0932	0.24	4.9	3.61368	13.1	0.83	130.5	94
903	46746225002	1	24	1	64	0	1	1	0	1	0	1	1	2	0	2	25.4593	102.96	87.615	45.6188	37.8659	3	6.6	129	1.1865	174.743	101.676	3.25	5.4	6.27816	25	1.38	120.5	73.5
904	46746226001	0	110	0	58	1	0	0	0	0	0	1	1	1	0	0	18.946	89.1	72.57	54.8972	26.1313	1	4	105	0.8362	138.403	69.2014	0.49	5.1	4.84344	20.4	1.16	150.5	85.5
905	46746226002	0	110	1	52	0	0	0	0	0	0	1	1	1	1	0	21.177	95.4	47.79	75.0004	26.8532	1	5.8	104	0.9944	158.506	73.454	0.51	5.5	4.0404	18.7	1.13	105.5	63
906	46746227001	0	109	0	54	1	0	0	0	0	0	1	1	1	0	0	27.036	95.4	106.2	35.5672	43.1021	4	5.5	165	0.5876	152.707	93.1706	0.22	5.3	2.66448	16.1	0.72	162.5	90.5
907	46746227002	0	109	1	54	0	0	0	0	0	0	1	1	1	1	2	21.4364	107.28	77.88	78.8664	27.8682	1	5.5	104	1.0848	190.594	97.0366	0.26	5.3	5.84808	19.1	0.94	110.5	64.5
908	46746228001	1	84	0	52	1	1	1	0	1	0	1	1	1	0	0	23.9109	99.72	277.005	34.794	41.5398	4	7.1	183	0.6215	232.733	131.831	1.44	5.9	4.3176	18.6		138	81
910	46746229001	0	110	0	56	1	0	0	0	0	0	1	1	1	0	0	27.2033	100.44	115.935	47.1652	40.6484	4	3.8	88	0.7458	219.589	148.841	1	5.2	3.8304	19.7	0.94	177.5	82.5
911	46746301002	0	109	0	57	1	0	0	0	0	0	1	1	1	1	0	28.418	105.84	103.545	39.8198	44.3759	4	5	119	0.8701	158.506	97.8098	4.46	5.8	4.54608	20.7	1.06	142.5	85.5
912	46746302001	0	109	1	62	0	0	0	0	0	0	1	1	1	0	1	22.7914	98.82	83.19	41.3662	34.518	3	3.2	64	1.1187	161.985	101.676	1.16	4.7	5.6028	26		109.5	69.5
913	46746302002	0	109	0	57	0	1	1	0	1	0	1	1	1	0	0	22.46	99	156.645	49.8714	33.7299	2	4.9	108	0.8927	187.501	101.289	0.42	4.8	3.9564	20.7		109.5	65.5
915	46746303002	0	108	0	47	1	0	0	0	0	0	1	1	1	0	0	21.0993	108.36	73.455	56.4436	29.6642	2	5.2	83	0.7684	155.027	82.3458	0.57	4.7	4.07904	22	0.99	181	91
916	46746304001	0	109	0	60	0	0	0	0	0	0	1	1	1	1	0	23.2241	108.18	459.315	31.7012	43.7807	4	4.4	105	0.8927	289.95	137.63	0.67	5.1	4.54272	19.5		101.5	64.5
917	46746304002	0	109	1	67	1	0	0	0	0	0	1	1	3	0	2	19.6997	95.76	94.695	44.0724	29.4351	1	5.1	90	0.7119	190.594	118.686	4.58	5.3	5.32728	26	1.28	176.5	97.5
918	46746305001	0	109	0	65	1	0	0	0	0	0	0	1	1	0	0	18.0172	100.8	71.685	57.99	24.8963	1	4.5	131	0.7232	184.022	112.887	0.45	4.7	3.6456	18.5	0.99
919	46746306001	0	109	0	60	1	0	0	0	0	0	1	1	1	0	0	19.0718	110.34	131.865	71.9076	26.1637	1	9.6	112	0.6102	208.377	109.794	0.79	4.9	3.4944	21.3	0.99	140	74
920	46746306002	0	109	1	64	0	0	0	0	0	0	1	1	1	0	2	22.6974	106.2	96.465	52.5776	32.8401	2	5.6	118	1.13	189.047	116.367	19.08	5.4	5.37768	22.1		118	68
921	46746307001	1	85	1	68	1	0	0	0	0	0	1	1	3	0	2	23.1009	102.42	76.995	51.8044	33.0135	2	3.2	117	1.0961	164.692	98.1964	1.5	5.6	7.7616	20.1	1.54
922	46746307002	0	109	0	64	1	0	0	0	0	0	1	1	1	0	0	22.4953	102.42	146.91	37.8868	36.2868	3	5.8	120	0.8023	195.233	125.258	2.03	5	3.77496	26.6		154.5	86.5
923	46746308001	1	48	0	59	1	1	1	0	1	0	1	1	1	0	0	21.4629	95.58	124.785	57.6034	30.4746	2	4.5	81	0.9153	161.212	78.0932	2.64	5.3	5.06352	22		176.5	86
924	46746308002	1	24	1	61	1	2	2	1	0	0	1	1	1	1	2	22.2857	95.22	83.19	45.2322	32.8092	2	4.4	133	0.8927	188.274	128.351	0.33	5.1	4.1412	19.4	0.95	124.5	76.5
925	46746309001	1	48	0	57	1	0	0	0	0	0	1	1	1	0	0	26.1392	95.76	102.66	45.6188	38.8921	3	5.7	93	0.7232	207.991	133.377	3.7	5.2	4.0068	22.3	1.14	138	74.5
926	46746310001	0	109	0	48	1	0	0	0	0	0	1	1	1	0	0	33.0687	95.04	65.49	46.0054	47.8788	4	3.9	142	0.7571	155.413	101.289	4.76	5	4.3512	15.7	0.99	127	85.5
928	46746311001	0	109	0	45	0	0	0	0	0	0	0	1	1	0	0	24.1548	93.96	106.2	43.2992	36.4359	3	3.3	226	0.6893	159.666	92.3974	0.26	4.8	2.43432	13.6	0.79	115	60.5
929	46746313002	1	48	0	48	0	1	1	0	1	0	1	1	1	0	0	25.6233	96.12	92.925	42.526	38.6255	3	4.4	183	0.6215	163.918	101.289	0.42	4.8	3.07776	15.7	0.82	111	74
930	46746314001	0	109	0	59	0	0	0	0	0	0	1	1	1	0	0	25.7247	96.48	415.065	48.325	42.5227	4	4.5	118	0.791	259.409	116.367	0.4	5.5	5.5692	21.7	0.97	116.5	64.5
931	46746315001	0	109	0	47	1	0	0	0	0	0	1	1	2	0	0	28.4655	100.44	177	48.325	43.5618	4	5	105	0.8814	194.073	109.021	0.99	5.1	4.08576	21.1	1.04	112	69.5
932	46746315002	0	109	1	50	1	0	0	0	0	0	1	1	2	1	2	25.0701	116.28	246.03	33.2476	44.1508	4	5.4	113	1.2656	211.084	111.341	0.62	5	5.05512	24.6	1.07	133.5	89.5
934	46746317002	0	109	0	50	1	0	0	0	0	0	1	1	1	0	0	24.5143	93.06	97.35	52.191	35.0033	3	3.3	128	0.8475	200.259	129.898	0.79	4.8	4.5612	16.5	0.88	146	95.5
935	46746318002	0	109	1	68	1	2	2	1	0	0	1	1	1	0	2	24.4332	175.32	141.6	51.4178	38.4419	3	4.2	133	0.8023	123.712	35.9538	0.2	4.8	3.23232	20.3	0.93	141	82
936	46746319001	0	109	0	63	0	0	0	0	0	0	1	1	1	0	0	20.6185	99.9	120.36	58.3766	29.2469	1	4.9	123	0.6893	217.269	129.898	0.36	4.9	3.97488	18.9	0.92	119.5	73
937	46746320002	0	109	0	64	1	0	0	0	0	0	1	1	1	0	0	30.218	102.24	107.97	43.2992	46.0667	4	4.4	88	0.7232	164.305	99.3562	1.72	5.2	4.17984	24.3	0.86	120.5	83
939	46746321002	0	109	1	46	0	0	0	0	0	0	1	1	2	1	2	22.1187	84.24	115.935	42.1394	33.4084	2	5.2	122	0.9266	190.594	122.939	1.12	4.7	5.60112	21.5		108.5	67.5
940	46746322001	0	109	0	57	0	0	0	0	0	0	0	1	1	0	0	25.4687	105.12	81.42	62.2426	34.9912	3	3.6	87	0.791	209.924	127.191	1.48	4.9	3.066	22.4	1.15	113.5	72
941	46746323001	0	109	0	49	0	0	0	0	0	0	1	1	1	0	0	22.4204	88.74	124.785	49.4848	32.8192	2	4.1	98	0.7684	180.156	107.475	0.31	4.9	3.52296	21.2	0.94	129.5	71
942	46746323002	0	109	1	47	1	0	0	0	0	0	1	1	1	1	2	22.5825	86.4	135.405	46.392	33.727	2	5	86	1.0622	194.073	117.526	1.24	5	6.28992	27.3	1.6	168.5	110.5
943	46746324001	0	109	1	63	1	0	0	0	0	0	1	1	1	1	2	21.8788	87.3	68.145	51.4178	30.4973	2	5.9	149	1.0057	155.027	88.5314	0.42	4.8	5.03328	21.5	1.45	136.5	90
944	46746324002	0	109	0	57	1	0	0	0	0	0	1	1	1	0	0	20.612	97.74	80.535	67.655	27.4887	1	5.6	210	0.9944	189.434	105.928	0.52	5	4.998	18.5	1.27	134.5	82
945	46746325001	0	109	1	59	1	0	0	0	0	0	1	1	2	1	1	22.4898	95.22	68.145	49.0982	32.0856	2	5.3	134	0.9379	170.491	109.794	3.23	4.9	4.37976	21.5	1.15	138	86
946	46746325002	0	109	0	57	0	0	0	0	0	0	1	1	1	0	0	18.3616	91.8	167.265	32.0878	31.0241	2	5.3	191	0.7006	148.454	82.3458	0.56	5	3.38856	16	1.01	105.5	63.5
947	46746326001	1	109	0	64	1	2	2	1	0	0	0	1	1	0	0	27.6185	141.48	143.37	45.6188	43.7753	4	3.8	123	0.7571	183.248	109.794	1.25	6.9	2.9988	19.7	0.98	170	91
948	46746327001	0	109	1	49	1	0	0	0	0	0	1	1	2	1	2	26.7758	96.3	288.51	28.6084	49.3096	4	4.1	123	1.0509	197.939	98.583	1.26	4.8	6.25632	27.2		136	86
949	46746327002	0	109	0	48	0	0	0	0	0	0	1	1	1	0	0	27.5294	90.72	106.2	62.2426	37.7298	3	4.7	248	0.6102	194.46	108.635	0.25	4.8	2.87112	15.4	0.66	113	64.5
950	46746328001	1	109	0	70	0	3	3	0	0	1	0	1	1	0	0	24.3232	107.64	83.19	76.1602	31.9906	2	3.6	153	0.6554	217.656	120.233	6.3	5.3	3.13824	20	1.08	115	67
951	51606101001	0	109	0	69	0	0	0	0	0	0	1	1	1	1	0	21.8146	97.2	99.12	39.0466	33.822	2	3.77	172	0.5424	138.403	83.5056	0.52	5.4	3.20376	11.3	0.94	86.5	55.5
952	51606101002	0	109	1	72	0	0	0	0	0	0	1	1	1	1	2	19.2573	93.96	55.755	63.0158	25.5431	1	5.3	174	0.5876	225.001	162.759	0.58	5	4.4772	13.5	1	125	76
953	51606102001	1	109	0	77	0	0	0	0	0	0	0	1	1	0	0	20.8798	103.86	77.88	50.6446	30.082	2	5.45	123	0.5085	199.099	137.63	0.77	5.7	4.07232	10.3	1.09	118	55
954	51606104001	0	109	1	75	0	0	0	0	0	0	1	1	1	1	2	18.7729	97.74	67.26	53.3508	26.2987	1	6.09	152	0.7119	179.382	115.593	3.08	5.5	4.32096	12.8	1.22	98.5	58
955	51606104002	0	109	0	73	1	0	0	0	0	0	1	1	1	1	0	19.8805	107.1	78.765	69.2014	26.6513	1	5.07	177	0.5311	172.424	94.3304	0.75	5.5	3.35832	11	1.03	141	77
956	51606106001	0	109	1	60	0	0	0	0	0	0	0	1	1	1	2	21.8578	100.26	79.65	49.4848	31.5704	2	5.88	203	0.7684	205.285	141.496	0.62	5.5	3.94296	14.6	0.93	113.5	67.5
957	51606107001	0	109	1	68	0	0	0	0	0	0	1	1	2	1	1	22.021	86.4	47.79	77.7066	27.2993	1	4.34	137	0.5424	209.537	125.258	1.47	5	4.54944	12	0.94	113	62.5
958	51606107002	0	109	0	67	0	0	0	0	0	0	1	1	1	0	0	23.0484	100.98	82.305	87.7582	29.1025	1	7.11	235	0.5085	210.31	115.207	1.48	5	3.28272	12.9	0.84	106	61
959	51606108002	0	109	0	65	0	0	0	0	0	0	1	1	1	1	0	24.3605	94.5	103.545	48.7116	35.5988	3	4.84	155	0.5424	206.444	141.882	1.23	5.8	4.12776	12.4	1.27	108.5	65
960	51606110001	0	109	0	68	1	0	0	0	0	0	0	1	1	0	0	25.5352	113.4	87.615	69.9746	34.5671	3	6.3	163	0.5085	246.651	170.877	1.54	5.8	2.7384	11.7	0.76	138	72.5
961	51606111001	0	110	1	69	1	1	1	0	1	0	0	1	1	0	2	23.2693	98.64	60.18	63.789	31.0822	2	4.33	197	0.7458	182.862	109.794	15.81	5.5	4.87704	11.5	1.09	110	73.5
962	51606112001	0	109	0	59	0	0	0	0	0	0	1	1	1	0	0	19.7627	83.88	58.41	73.454	24.9355	1	5.38	152	0.6102	191.367	110.181	4.08	5.5	3.83544	11.7		107.5	60
963	51606112002	0	109	1	59	0	0	0	0	0	0	1	1	1	1	0	22.2949	100.8	53.985	54.5106	30.9106	2	6.82	215	0.6328	167.011	103.222	14.28	5.4	3.92784	15.7	0.88	105.5	61.5
964	51606115001	0	109	1	61	0	0	0	0	0	0	1	1	1	1	2	23.4339	95.58	67.26	66.4952	31.013	2	6.23	121	0.6441	220.749	145.748	0.45	5.3	3.66576	13.1	0.95	130.5	74.5
965	51606116001	0	109	1	67	0	2	2	1	0	0	1	1	1	1	1	23.5919	129.06	67.26	69.2014	32.2111	2	6.05	318	0.904	162.759	77.32	1.8	5.6	7.05936	12.8		107.5	68.5
966	51606116002	0	109	0	62	1	0	0	0	0	0	1	1	1	0	0	19.6768	98.28	113.28	54.8972	28.1783	1	9.15	230	0.339	202.192	124.485	4.43	5.3	2.17224	11.9	0.81	160	67
967	51606117001	1	50	0	67	1	1	1	0	1	0	1	1	1	0	0	23.0283	96.66	76.11	66.4952	30.7052	2	4.47	110	0.7458	154.253	78.4798	0.75	5.3	4.2756	12	1.31	133	72.5
968	51606117002	0	109	1	70	1	0	0	0	0	0	1	1	1	1	2	18.8423	110.34	32.745	90.851	23.1289	1	5.09	164	0.5424	148.454	49.8714	0.45	5.4	4.5528	12.5	0.99	134	77.5
969	51606118001	0	109	0	62	1	2	2	1	0	0	0	1	1	0	0	26.8668	102.96	68.145	69.588	35.5475	3	7.28	297	0.6667	235.053	155.8	12.35	5.9	4.08744	11.2	1.03	148	77
970	51606120001	0	109	0	51	1	0	0	0	0	0	1	1	1	0	0	27.5033	93.24	61.065	68.0416	35.9201	3	4.28	166	0.5424	166.625	92.3974	0.8	5.4	4.03368	12.1		113.5	69
971	51606121001	0	109	1	61	0	0	0	0	0	0	1	1	1	0	2	21.0118	99	71.685	61.4694	28.5558	1	6.47	138	0.7006	172.037	97.0366	0.96	5.4	3.22224	12.6		110.5	53
972	51606121002	0	109	0	59	0	0	0	0	0	0	1	1	1	0	0	19.7476	96.66	86.73	45.2322	29.1928	1	9.48	131	0.5198	165.465	105.928	34.82	5.7	4.494	11.3	0.98	114.5	67.5
973	51606201002	0	109	0	50	0	0	0	0	0	0	1	1	1	1	0	21.1446	97.92	83.19	61.0828	28.9556	1	6.07	208	0.3955	171.65	96.65	0.98	4.7	2.98032	13.9	0.93	115.5	63.5
974	51606202002	0	109	0	72	0	0	0	0	0	0	1	1	1	0	0	19.5649	100.44	69.915	61.0828	26.6497	1	6.04	160	0.452	196.779	127.965	2.23	5.6	2.98368	13.2	0.86	127	72
975	51606203001	1	85	0	63	1	0	0	0	0	0	1	1	1	0	0	22.8962	82.08	100.005	79.253	29.2002	1	5.3	145	0.8701	212.243	106.702	1.47	4.8	3.36672	13.9		156.5	80
976	51606203002	0	109	1	64	1	0	0	0	0	0	1	1	1	1	2	26.0653	116.82	91.155	38.66	41.2445	4	7.4	162	0.791	169.717	115.207	2.21	5.3	5.17944	16.7		188	96
977	51606204001	0	110	0	46	0	0	0	0	0	0	1	1	1	1	0	22.564	100.98	76.11	70.7478	29.8154	2	5.55	262	0.5085	209.151	124.485	0.6	5.4	3.6036	12.9	0.83	131.5	84
978	51606205001	0	109	0	45	0	0	0	0	0	0	1	1	1	0	0	21.2198	96.84	136.29	59.923	30.064	2	4.67	220	0.452	244.331	165.465	0.99	5	2.37384	14.4		103	70
979	51606205002	0	109	1	47	0	0	0	0	0	0	1	1	1	1	2	21.4649	104.76	160.185	36.727	35.2199	3	6.71	305	0.7345	181.315	114.82	1.45	5.3	4.54944	18.3		124.5	71.5
980	51606206001	0	109	1	61	1	0	0	0	0	0	1	1	1	1	0	21.3449	112.5	43.365	63.0158	28.8093	1	5.55	233	0.5311	165.851	95.4902	0.49	5	3.50616	16.7	0.76	150	74
981	51606206002	0	109	0	57	0	0	0	0	0	0	1	1	1	0	0	23.322	106.74	147.795	83.119	31.0746	2	11.33	172	0.5085	281.831	167.398	0.76	5.3	2.44944	12.4	0.95	106	69.5
982	51606207001	0	109	0	66	1	0	0	0	0	0	0	1	1	1	2	18.4234	100.98	53.985	80.0262	23.3109	1	7.84	238	0.4407	173.583	79.253	37.91	5.4	3.68592	11.1	1	140	70
983	51606208001	0	109	0	64	1	0	0	0	0	0	1	1	1	0	0	24.3506	106.56	194.7	59.5364	35.8165	3	5.29	285	0.4294	238.919	138.403	0.89	5.2	3.30456	14.5	0.59	134.5	86.5
984	51606208002	0	109	1	64	0	0	0	0	0	0	1	1	1	0	0	17.203	106.02	89.385	76.9334	22.6123	1	3.61	128	0.6441	167.398	79.6396	0.34	4.8	3.41544	12.1	0.97	125	62
985	51606210001	0	109	0	75	1	2	2	1	0	0	0	1	1	0	0	22.1734	111.24	99.12	65.722	30.5855	2	10.97	304	0.4972	204.898	121.779	1.19	6.5	3.6624	12.5	1.1
986	51606211001	0	109	0	48	0	0	0	0	0	0	1	1	1	0	2	19.6459	87.48	56.64	64.9488	25.6306	1	4.62	203	0.6667	205.671	129.898	3.35	4.9	2.22264	11.5	0.87	112	74.5
987	51606212001	0	109	0	68	0	2	2	1	0	0	1	1	1	0	0	20.4783	94.32	107.97	71.1344	27.3348	1	4.51	150	0.565	239.305	150.774	1.17	5.4	4.33608	11.2	0.98	137.5	76
988	51606212002	0	109	1	67	0	0	0	0	0	0	1	1	1	1	1	18.9857	93.6	53.1	97.4232	22.7289	1	8.02	167	0.5876	231.96	121.392	2.56	5.5	4.47048	12.3	0.92	117.5	68
989	51606213001	0	109	1	64	1	0	0	0	0	0	1	1	1	0	0	22.1122	95.4	160.185	33.6342	36.8631	3	8.47	204	0.5311	133.764	64.9488	9.29	5.5	3.97824	14.3		107	61.5
990	51606213002	0	109	0	60	0	0	0	0	0	0	1	1	1	0	0	19.0952	100.62	117.705	43.6858	29.1458	1	4.98	240	0.5311	137.243	66.1086	2.21	5	3.024	9.4	1	114	61
991	51606214001	0	109	0	60	0	0	0	0	0	0	1	1	1	0	0	23.093	112.86	84.96	51.8044	33.5722	2	6.12	243	0.5198	236.213	167.398	1.39	5.6	2.6124	13.5	0.86	113.5	68.5
992	51606214002	0	109	1	60	1	2	2	1	0	0	1	1	1	1	2	18.976	243.18	1904.52	9.2784	66.2669	4	5.71	228		298.842		0.7	4.8	7.06776	14		147	81
993	51606217001	0	109	1	63	0	0	0	0	0	0	0	1	1	1	2	19.2012	121.68	59.295	85.4386	24.6613	1	5.27	118	0.678	214.176	111.727	41.2	5.4	4.15968	13.4		115.5	69
994	51606218001	0	109	0	73	0	0	0	0	0	0	0	1	1	0	0	21.0145	111.6	86.73	66.4952	28.7211	1	4.74	224	0.4181	189.434	109.021	0.8	5.6	3.6624	12.6	0.83	115	60
995	51606219001	0	109	0	69	0	0	0	0	0	0	1	1	1	0	0	19.0132	112.14	64.605	66.8818	25.632	1	5.12	157	0.3955	158.506	75.387	0.82	5.3	2.688	11.4	0.92	119.5	71
996	51606219002	0	109	1	74	1	0	0	0	0	0	1	1	1	1	2	21.1633	99.9	58.41	65.722	28.0822	1	4.53	349	0.5763	171.65	96.2634	2.39	4.6	3.64728	8.7	1.13	139.5	64.5
997	51606220001	0	109	1	56	0	2	2	1	0	0	1	1	1	1	2	22.1538	146.16	74.34	59.923	31.958	2	8.06	227	0.7797	174.357	100.129	0.67	5.4	4.04712	11.6	0.99	106.5	59
998	51606220002	0	109	0	54	0	0	0	0	0	0	1	1	1	0	0	21.4618	99	115.935	80.7994	28.094	1	4.86	173	0.5424	195.233	90.4644	0.5	5.4	3.08448	13.1	0.84	120.5	70.5
999	51606221001	0	109	0	75	1	0	0	0	0	0	0	1	1	1	0	20.1765	108.54	100.005	76.1602	26.8184	1	5.67	204	0.5989	285.697	200.645	0.52	5.4	3.55656	12	1.01	148.5	73.5
1000	51606222001	0	109	1	68	1	0	0	0	0	0	1	1	2	1	2	18.9839	92.16	67.26	72.6808	24.4836	1	5.27	173	0.6441	208.764	127.578	0.69	5.1	4.02192	13.2	1.18	135	71.5
1001	51606223001	0	109	0	45	0	0	0	0	0	0	1	1	2	0	0	24.5896	94.5	170.805	54.5106	36.1954	3	7.88	213	0.6554	189.047	98.583	0.76	4.8	4.00512	14.5		138	85.5
1002	51606224001	0	109	0	45	1	0	0	0	0	0	1	1	1	0	0	28.7591	116.82	228.33	44.459	46.501	4	7.94	305	0.6554	236.213	150.774	1.35	5.2	4.58136	12.6		164	85.5
1003	51606224002	0	109	1	46	1	0	0	0	0	0	1	1	1	1	2	23.7778	113.04	46.905	88.5314	29.75	2	8.35	265	0.6667	238.919	143.042	16.44	5.3	4.63512	17.4	0.69	123.5	71.5
1004	51606225001	0	109	0	61	1	0	0	0	0	0	0	1	1	0	0	28.0087	111.6	46.905	63.4024	37.7913	3	8.87	237	0.7345	167.398	94.717	0.54	5	4.03368	13.8	1.25	159.5	101
1005	51606302001	0	109	1	73	0	0	0	0	0	0	1	1	1	0	0	20.493	96.48	68.145	52.191	28.8355	1	8.1	367	0.8023	167.784	107.088	0.79	5.2	5.59104	10.7	1.51	102	57.5
1006	51606303001	0	109	0	57	0	0	0	0	0	0	1	1	1	0	0	23.9685	99.36	184.965	44.459	37.5822	3	5.3	197	0.5876	167.784	85.4386	0.92	4.8	4.27056	11.6	0.83	100	53
1007	51606303002	0	109	1	57	0	0	0	0	0	0	1	1	1	0	2	21.8286	91.08	47.79	52.9642	29.9023	2	5.13	232	0.7232	171.65	110.181	4.25	5.4	3.05592	13.8		103.5	56
1009	51606305001	0	109	1	62	1	1	1	0	1	0	0	1	1	0	1	18.8977	96.3	77.88	58.7632	25.9802	1	4.41	224	0.6328	176.676	106.702	2.71	5.1	4.16976	13	0.83	129.5	70
1010	51606307002	0	109	0	69	0	0	0	0	0	0	1	1	1	0	0	26.5072	87.12	85.845	47.5518	38.1703	3	6.04	324	0.6215	164.305	95.1036	12.97	5.3	4.8804	11.6	1.17	102	56
1011	51606309001	0	109	1	83	1	0	0	0	0	0	1	1	1	1	2	25.6369	96.48	85.845	59.923	35.2668	3	7.4	322	0.6893	185.955	112.114	1.1	5.4	6.2412	13.1	1.38	155.5	78
1013	51606311001	0	109	0	48	1	0	0	0	0	0	1	1	2	0	0	20.2224	88.74	83.19	70.7478	26.4145	1	4.4	134	0.5311	169.717	85.8252	0.65	5.2	3.7128	11.4	0.92	128.5	83
1014	51606314001	0	109	1	55	1	0	0	0	0	0	0	1	1	1	2	20.7556	90.54	46.905	79.253	25.7711	1	5.93	337	0.5198	176.676	88.5314	0.52	5.2	3.97824	13.7	0.83	139.5	82.5
1015	51606317002	0	109	0	46	0	0	0	0	0	0	1	1	1	1	0	24.5653	103.32	84.96	60.6962	33.9555	2	6.64	333	0.5311	202.965	126.805	0.34	5.3	4.26384	11.8	1.04	104.5	57.5
1016	51606320001	0	109	1	60	0	0	0	0	0	0	1	1	1	1	2	19.4934	95.04	61.95	81.5726	24.4894	1	5.27	146	0.5085	208.377	120.619	1.81	5	3.70776	15.2		137.5	70.5
1017	51606321001	0	109	0	62	0	0	0	0	0	0	1	1	1	0	0	18.5225	100.08	67.26	59.5364	25.3313	1	6.11	257	0.4068	200.259	132.99	0.56	5.4	3.3768	11.5	0.84	104.5	60.5
1018	51606324001	0	109	0	57	0	2	2	1	0	0	1	1	1	1	0	22.6502	276.3	1352.28	24.7424	53.3139	4	9.03	331	0.2034	301.161		1.28	7.1	3.89928	11.3	0.77	108	68.5
1019	51606324002	0	109	1	58	1	0	0	0	0	0	1	1	1	1	2	23.8819	113.94	49.56	55.6704	33.4251	2	8.65	253	0.7571	206.831	143.042	1.6	5.5	4.01184	14	1.03	148	94
1020	51606326001	0	109	0	43	0	0	0	0	0	0	1	1	1	1	0	28.403	88.74	77.88	61.0828	38.283	3	9.32	265	0.4633	327.064	252.063	0.83	5.4	3.612	12.3	0.68	116	69.5
1021	51606326002	0	109	1	43	0	0	0	0	0	0	1	1	2	0	2	25.8734	106.74	126.555	66.4952	35.9335	3	9.27	271	0.5989	282.605	194.846	6.35	6	4.09416	13.6	0.8	120	61
1022	51606327001	0	109	1	57	0	0	0	0	0	0	1	1	1	1	2	22.1756	116.46	129.21	42.1394	34.9263	3	6.9	274	0.5537	208.377	140.336	4.15	5.4	4.15968	14	0.72	125	65
1023	51606327002	0	109	0	56	0	0	0	0	0	0	1	1	1	0	0	22.9474	95.22	99.12	51.8044	32.9513	2	6.09	164	0.452	175.516	104.769	1.72	5.4	4.10088	10.8		94.5	45.5
1024	51606328001	0	109	0	45	0	0	0	0	0	0	1	1	1	0	0	24.0232	93.96	90.27	59.5364	33.0862	2	6.32	215	0.5876	206.831	136.083	0.54	5.2	3.38688	11.6	1.07	115.5	70
1025	54054101002	0	109	0	46	0	0	0	0	0	0	1	0	1	1	0	30.7106	91.8	63.72	64.5622	40.6073	4	6.7	152	0.7571	185.568	99.3562	0.82	4.7	4.56792	11.3		115	74.5
1026	54054107001	0	109	0	58	1	0	0	0	0	0	1	0	2	0	0	21.4393	107.46	125.67	52.191	31.6077	2	5.9	152	0.6328	270.233	196.006	0.53	5.7	4.03536	12.7		127.5	65
1027	54054108002	0	109	0	46	1	0	0	0	0	0	1	0	1	0	0	21.875	101.7	82.305	49.0982	31.7688	2	6.1	215	0.565	158.119	90.0778	0.52	5.4	2.7048	12.7	0.76	110.5	69
1028	54054109001	0	109	1	56	0	0	0	0	0	0	1	0	1	1	2	23.1182	115.92	100.89	60.6962	32.6983	2	6.8	160	0.5311	197.166	109.794	2.3	5.3	3.85896	15.1	0.88	124	75
1029	54054109002	0	109	0	56	0	2	2	1	0	0	1	0	1	0	0	28.0469	191.52	157.53	53.3508	44.3785	4	6.7	152	0.7797	279.898	199.486	2.42	7.9	6.10176	10.9	1.08	114	73
1030	54054110001	0	109	0	60	1	2	2	1	0	0	1	0	1	0	0	24.1437	143.46	435.42	17.397	55.6404	4	8	181	0.339	163.918	42.1394	18.08	6.2	3.52296	14.5		142	79.5
1031	54054111002	0	109	1	49	0	0	0	0	0	0	1	0	2	0	2	18.6328	103.68	193.815	35.5672	31.274	2	5.4	190	0.8249	198.712	117.526	2.89	4.9	5.418	12.8		93.5	61
1032	54054112002	0	109	1	71	1	0	0	0	0	0	1	0	1	0	0	23.6837	104.58	94.695	40.2064	36.6508	3	6.2	125	0.9605	170.491	112.114	1.38	5.2	4.90392	11.7	1.22	144	73
1033	54054113001	0	109	1	53	1	0	0	0	0	0	1	0	1	1	2	23.1641	99	83.19	61.4694	31.7158	2	4.6	170	0.8588	177.063	78.8664	0.45	5.2	5.65992	12.8	1.1	131.5	91
1034	54054113002	0	109	0	52	1	0	0	0	0	0	1	0	2	0	0	29.305	98.82	205.32	54.124	44.045	4	4.4	207	0.6554	185.181	84.6654	0.49	5.8	4.42008	13.3	0.81	128.5	88
1035	54054114002	0	109	0	46	0	0	0	0	0	0	1	0	2	0	0	23.5973	102.78	176.115	52.191	35.4688	3	9.5	128	0.7345	211.857	116.753	0.34	5.1	3.80016	12.9		115.5	67.5
1036	54054115001	0	109	0	61	0	0	0	0	0	0	1	0	1	0	0	23.3531	98.28	102.66	68.4282	31.5067	2	5.2	105	0.6328	249.744	139.563	4.69	4.2	4.05048	13.6	1.09	104	63.5
1037	54054115002	0	109	1	65	1	0	0	0	0	0	1	0	1	1	0	29.3724	112.5	138.945	60.3096	42.2514	4	5	128	0.9605	168.944	75.0004	0.58	5	5.22984	14.5		152.5	99.5
1038	54054116001	0	109	0	48	0	0	0	0	0	0	1	0	1	0	0	20.2995	102.06	142.485	36.727	32.9443	2	5.4	142	0.6441	149.228	80.4128	3.89	5.1	5.1324	11.1	1.13	101.5	73
1039	54054116002	0	109	1	50	0	0	0	0	0	0	1	0	1	1	2	23.7388	98.64	40.71	82.3458	29.4505	1	9.6	149	0.904	195.233	102.449	0.82	5	5.1744	14.2		107.5	57
1040	54054119002	0	109	1	58	0	0	0	0	0	0	1	0	1	1	2	23.1891	103.86	97.35	41.7528	35.5474	3	6.5	153	0.8701	188.661	122.552	3.93	5.6	5.082	15.3	0.69	124.5	78.5
1041	54054120001	0	109	0	48	1	0	0	0	0	0	1	0	1	0	0	18.8889	104.58	129.21	46.392	28.6703	1	5.9	165	0.7006	172.037	96.2634	0.75	5.4	3.63048	11.7	1.05	145.5	76.5
1042	54054122002	0	109	0	62	1	0	0	0	0	0	1	0	1	0	0	19.9963	133.02	208.86	27.8352	37.05	3	3.3	172	0.7571	193.687	109.794	12.22	5.6	4.42344	11.5	0.74	156	94
1043	54054123001	0	109	1	58	0	0	0	0	0	0	1	0	1	1	2	25.9879	94.68	146.91	44.459	39.8452	3	6.1	142	0.9153	139.563	64.1756	0.69	4.8	6.43776	13.8		118	80.5
1044	54054123002	0	109	0	56	1	2	2	1	0	0	1	0	2	0	0	31.6889	127.98	91.155	69.2014	43.7499	4	6.5	138	0.9379	190.98	99.3562	0.8	5.9	5.9388	12.8	1.42	149	88.5
1045	54054201001	0	108	0	68	1	0	0	0	0	0	1	0	1	0	0	22.9534	94.68	144.255	37.5002	36.7953	3	7.1	223	0.8588	239.305	174.357	1.12	5.6	4.95096	13	0.97	194.5	95.5
1046	54054201002	0	108	1	74	1	2	2	1	0	0	1	0	1	0	2	21.5065	153.54	135.405	44.8456	34.4514	3	5.1	180	1.5707	164.305	86.2118	0.79	5.3	6.2412	13.9	1.68	169.5	84.5
1047	54054203001	0	108	1	56	1	0	0	0	0	0	1	0	1	0	0	28.7685	107.1	157.53	46.7786	44.2751	4	9	273	0.8136	275.646	195.62	1.36	5.8	4.94424	16	0.75	134	85.5
1048	54054203002	0	108	0	49	0	0	0	0	0	0	1	0	2	0	0	24.2188	103.5	106.2	53.3508	34.9975	3	6.5	239	0.5763	190.98	115.207	2.08	5.4	4.1076	11.2		121	77
1049	54054204001	0	108	0	46	0	0	0	0	0	0	1	0	2	0	2	22.0428	114.66	148.68	35.1806	36.7426	3	7.4	220	0.6554	146.908	75.387	0.95	5.2	3.80184	10.4		123.5	70.5
1050	54054207002	0	108	0	49	1	2	2	1	0	0	1	0	2	0	0	20.2665	128.34	90.27	60.3096	28.9163	1	8.2	271	0.6554	199.486	120.233	0.65	5.7	4.18152	14.3		114	80
1051	54054209002	0	108	1	49	0	0	0	0	0	0	1	0	1	1	2	21.9076	111.24	96.465	116.367	26.5513	1	9.3	300	1.2204	227.707	85.4386	0.46	5.3	5.4684	16	1.87	114	71
1052	54054211001	0	108	1	46	0	0	0	0	0	0	1	0	1	0	0	23.2815	108.18	98.235	35.5672	37.4917	3	8.7	265	0.8927	189.434	135.31	2.5	5.9	4.86864	14.1	0.98	109	77
1053	54054211002	1	108	0	46	0	2	2	1	0	0	1	0	1	0	0	21.4263	129.06	143.37	43.6858	34.0094	2	7	261	0.565	188.274	108.248	0.88	6.9	2.43768	13.5	0.77	127	76.5
1054	54054213001	0	108	1	65	0	0	0	0	0	0	1	0	1	0	2	22.2635	123.3	58.41	46.0054	33.2626	2	7.7	190	0.8814	161.599	100.516	0.28	5.6	3.8052	14	0.97	123	76
1055	54054213002	0	108	0	62	0	0	0	0	0	0	1	0	1	0	0	24.9989	108.72	110.625	62.2426	35.0575	3	6.6	139	0.7797	217.269	134.923	0.9	5.7	3.73632	12.6	1.01	117	78
1057	54054214002	0	108	0	48	1	2	2	1	0	0	1	0	2	0	0	23.5575	176.58	64.605	69.9746	33.4659	2	6	176	0.6667	269.074	188.661	0.23	7.8	3.31968	13.8		151	98.5
1058	54054215002	0	108	0	59	1	0	0	0	0	0	1	0	1	0	0	19.8061	101.7	67.26	61.4694	26.9345	1	8.1	184	0.5989	211.857	141.109	1.21	5.3	4.3512	13.1		156	87.5
1060	54054217001	0	108	0	53	0	0	0	0	0	0	1	0	2	0	0	20.77	109.26	80.535	90.0778	26.3077	1	10	263	0.565	240.079	112.114	2.04	6.2	4.23528	12.8		115.5	56
1061	54054218001	0	108	1	51	1	0	0	0	0	0	1	0	2	1	0	23.7007	111.42	107.085	52.9642	34.6222	3	6.9	186	0.8814	211.857	140.722	0.27	5.6	4.82832	15.3	0.87	130	91.5
1062	54054218002	0	108	0	46	0	0	0	0	0	0	1	0	1	0	0	23.9463	75.24	137.175	68.8148	32.0409	2	6	299	0.5198	189.821	83.5056	1.99	5.2	3.24408	12.4		118.5	74.5
1063	54054223002	0	108	0	51	1	1	1	0	1	0	1	0	1	0	0	33.2018	112.32	128.325	39.8198	52.8651	4	9.5	279	0.6328	184.022	102.836	2.2	6	2.2848	14.1		142.5	89.5
1065	54054224002	0	108	0	48	1	3	3	0	0	1	1	0	1	0	0	17.5556	78.84	60.18	78.8664	21.6396	1	6.5	216	0.7571	257.089	162.759	0.32	5.3	3.9816	11		123.5	68.5
1066	54054226002	0	108	0	65	0	0	0	0	0	0	1	0	1	0	0	17.1904	94.14	75.225	80.0262	21.8651	1	7.6	181	0.8475	225.774	121.392	0.25	5.4	3.34488	12.9		114.5	69
1067	54054227001	0	108	0	68	1	0	0	0	0	0	1	0	1	0	0	24.9484	105.48	133.635	49.0982	37.4332	3	7.3	209	0.7458	199.099	119.073	0.94	5.9	4.37976	14.6	1.15	129	87.5
1068	54054228001	1	108	0	45	0	2	2	1	0	0	1	0	1	0	0	22.3338	132.48	353.115	35.9538	40.0673	4	5.8	246	0.7119	221.908	88.1448	0.5	5.8	4.05048	14.5	0.57	108	77
1069	54054228002	0	108	1	50	0	0	0	0	0	0	1	0	2	0	0	23.815	99	329.22	33.6342	42.458	4	7.7	268	0.7571	189.434	75.7736	2.61	5.8	4.15464	15.2	0.68	116.5	70
1070	54054229001	0	108	1	62	0	0	0	0	0	0	1	0	1	0	0	25.6015	106.92	92.925	42.526	39.0911	3	6.9	138	0.9492	190.98	127.965	0.53	5.8	6.66456	13	1	113.5	70
1071	54054230001	0	108	0	46	0	0	0	0	0	0	1	0	2	0	0	21.5665	97.02	92.925	47.9384	31.5388	2	7.6	188	0.6102	225.774	159.666	1.35	5.7	3.21552	12.4		126	81
1072	54054230002	0	108	1	48	0	0	0	0	0	0	1	0	3	1	2	22.4432	90	82.305	48.7116	32.1668	2	7.7	126	1.1752	144.588	74.6138	0.98	5.3	6.73008	15.1		116.5	81
1073	54054301001	0	110	1	48	1	0	0	0	0	0	1	0	2	1	0	22.8906	109.26	321.255	47.1652	37.3693	3	3.6	220	0.7458	193.687	57.2168	2.99	5.1	6.66792	15.1	0.69	137.5	91
1074	54054301002	0	110	0	47	1	0	0	0	0	0	1	0	1	0	0	28.7162	105.48	122.13	40.9796	44.9212	4	6.5	145	0.8475	178.223	103.995	2.33	5.3	5.20464	13.8	1.06	89	53
1075	54054303001	0	110	0	46	0	0	0	0	0	0	1	0	2	0	0	30.7518	96.84	148.68	53.3508	45.1265	4	5.8	124	0.6893	186.728	99.3562	1.05	5.1	2.49984	14		115	83
1076	54054306001	0	110	0	62	0	0	0	0	0	0	1	0	1	0	0	19.8178	100.8	72.57	63.4024	26.811	1	3.3	154	0.7006	213.403	120.619	0.66	5.1	3.29112	14.1	1.04	135	62
1077	54054306002	0	110	1	70	1	0	0	0	0	0	1	0	2	1	2	16.0337	100.44	85.845	85.052	20.419	1	5.7	156	0.5198	191.367	85.052	2.18	4.9	5.7792	15	1.66	125.5	68.5
1078	54054307001	0	110	0	49	0	1	1	0	1	0	1	0	2	1	0	27.8031	96.48	100.89	65.3354	37.805	3	5.1	180	0.5876	225.774	136.083	1.8	5.7	4.5612	13.2	0.98	121.5	78
1079	54054308002	0	110	0	49	0	0	0	0	0	0	1	0	1	0	0	27.1263	108.18	175.23	54.8972	40.4323	4	6.6	82	0.6441	199.872	104.769	0.63	5.4	4.23528	12.2	0.85	111	71
1080	54054309001	0	110	1	58	0	0	0	0	0	0	0	0	1	1	2	20.9483	95.22	213.285	57.2168	31.0624	2	10.3	233	0.5989	248.97	138.403	6.32	5.8	3.69264	14.9		109	66
1081	54054310001	0	110	0	60	1	0	0	0	0	0	0	0	1	0	0	24.1617	122.76	84.075	84.2788	31.5927	2	7.8	198	1.0509	268.3	167.784	2.69	5.1	4.64016	13.4		139.5	83
1082	54054311001	0	110	1	64	1	2	2	1	0	0	1	0	1	1	2	21.5571	145.62	230.1	45.6188	35.3033	3	5.3	103	1.0961	169.331	55.2838	0.4	5.3	7.26936	15	0.99	140.5	81
1083	54054314001	0	110	1	63	1	0	0	0	0	0	1	0	1	1	2	19.5649	99	44.25	82.3458	24.351	1	4.8	171	0.791	178.609	71.1344	0.66	5.3	5.74224	13.7		161	93.5
1085	54054323002	0	110	0	50	0	0	0	0	0	0	1	0	1	0	0	21.4222	94.5	99.12	54.124	30.3968	2	7.2	179	0.7345	159.666	83.119	0.25	5.1	3.52296	13.7	0.81	105	74
1087	54054325002	0	110	1	64	0	0	0	0	0	0	1	0	1	1	2	22.2356	115.02	76.11	76.5468	29.341	1	8.1	197	0.8362	269.46	168.558	0.44	5.3	4.1076	16.8	0.95	125.5	72.5
1088	54054326001	0	110	0	62	1	0	0	0	0	0	0	0	1	0	0	22.4495	103.86	80.535	74.2272	29.5209	1	4	117	0.6554	207.991	116.367	0.64	4.9	3.822	12	0.9	175.5	76
1089	54054327002	0	110	1	65	1	0	0	0	0	0	1	0	1	1	2	20.1172	108.36	86.73	52.9642	28.9635	1	5.1	165	0.8362	184.795	107.475	3.47	5.4	6.33192	14.1	1.31	188	105
1091	54054329001	0	110	0	61	0	0	0	0	0	0	1	0	1	1	0	21.6855	99.54	109.74	46.392	32.3987	2	5.1	173	0.6328	204.125	133.764	1.07	5.6	3.45408	12.4		106	63.5
1092	54054329002	0	110	1	66	0	0	0	0	0	0	1	0	3	1	2	19.563	97.02	88.5	52.5776	27.8651	1	6.3	155	0.9718	195.62	127.191	0.63	5.4	5.44656	15.6	1.38	94	51.5
1093	54054332001	0	110	1	62	1	0	0	0	0	0	1	0	1	0	0	23.2754	114.3	122.13	53.7374	34.2346	3	4.7	162	0.9153	254.769	178.996	2.13	5.4	6.96528	13.6	1.25	128.5	76.5
1094	54054332002	0	110	0	61	1	0	0	0	0	0	1	0	1	0	0	23.6938	88.2	106.2	52.5776	33.7504	2	6.2	193	0.791	189.434	113.66	1.31	5.1	5.26848	12.3	1.32	159	74
1095	54249103001	0	108	0	69	0	0	0	0	0	0	0	1	1	0	0	18.5354	94.68	109.74	54.8972	26.3806	1	7.3	245	1.0057	172.424	95.8768	14.69	5.5	7.10304	11.7	1.45	99	64.5
1096	54249104002	0	108	1	61	0	0	0	0	0	0	1	1	1	0	2	20.8805	179.46	98.235	22.4228	41.1222	4	7.3	171	0.7797	139.949	96.2634	0.76	4.9	4.80816	16.7		117	69.5
1097	54249105001	0	108	0	50	1	0	0	0	0	0	1	1	1	0	0	22.2963	106.92	174.345	56.4436	32.9559	2	7.1	254	0.7006	247.811	165.078	0.55	5.4	3.92784	14.7	0.96	141.5	88.5
1098	54249105002	0	108	1	50	0	0	0	0	0	0	1	1	1	1	2	20.9407	103.5	84.075	58.7632	29.1661	1	6.4	170	0.8475	146.135	75.387	6.22	5.2	3.402	16.4	1.13	112.5	70.5
1099	54249106001	0	108	1	44	1	0	0	0	0	0	1	1	1	0	2	26.083	99.72	188.505	39.0466	42.425	4	7.2	143	1.0735	227.707	152.32	0.98	5.6	5.43984	15.5	0.97	132	79.5
1100	54249106002	0	108	0	46	0	0	0	0	0	0	1	1	1	0	0	26.4015	88.2	69.915	62.2426	35.1928	3	7	167	0.7006	145.362	68.0416	5.63	5.4	5.24496	15.8		104.5	72.5
1101	54249107002	0	108	1	51	1	0	0	0	0	0	1	1	1	1	2	26.1461	205.56	345.15	44.459	45.6724	4	5.5	129	0.678	182.475	102.062	0.89	6.1	5.92704	17.3	0.87	134	80
1102	54249108001	0	108	0	48	1	0	0	0	0	0	1	1	1	0	0	28.4641	128.52	343.38	49.0982	46.7672	4	6.3	144	0.4181	437.631	248.197	17.16	5.3	5.59104	13.1	0.42	148	105
1103	54249109001	0	108	1	48	0	0	0	0	0	0	1	1	1	1	2	22.5436	124.74	87.615	60.6962	31.9571	2	8.2	136	0.8701	159.666	82.7324	3.23	5.2	6.11016	14.1		126.5	87
1104	54249110001	0	108	1	72	1	0	0	0	0	0	1	1	1	0	0	20.4401	106.56	62.835	56.057	28.5314	1	8.3	146	0.7797	152.32	86.985	0.53	5.5	6.85776	13.9	1.17	163	95
1105	54249111002	0	108	0	52	1	1	1	0	1	0	1	1	1	0	0	19.1239	96.66	64.605	68.0416	25.1625	1	5.5	193	0.5876	177.449	103.995	0.6	5.5	3.6792	14	0.94	171.5	89.5
1106	54249112002	0	109	0	53	0	0	0	0	0	0	1	1	1	0	0	26.7848	118.62	53.985	56.057	37.7461	3	8.1	283	0.9153	181.702	115.98	3.07	5.8	4.9392	16	1.35	117.5	77.5
1107	54249113001	0	108	0	62	0	1	1	0	1	0	1	1	1	0	0	22.8965	157.5	452.235	48.7116	39.1404	3	4.7	166	0.7119	198.712	90.0778	2	5.8	5.59944	12.6	1.18	116.5	68
1108	54249113002	0	108	1	64	0	0	0	0	0	0	1	1	1	0	2	20.9142	124.38	143.37	51.0312	31.7591	2	5.9	129	0.9266	235.053	162.372	1.42	5.4	6.59064	16	1.23	118	74
1109	54249114001	0	108	0	45	0	0	0	0	0	0	1	1	1	1	0	21.6292	133.02	138.945	44.0724	34.3012	3	7.8	258	0.5085	215.336	146.135	22.2	5.4	3.99672	15.2		127	83.5
1110	54249115001	0	108	0	48	0	0	0	0	0	0	1	1	2	0	0	17.7604	97.2	157.53	54.5106	26.0446	1	6.8	180	0.7684	163.145	78.4798	5.17	5.2	4.87368	16	0.97	102.5	67
1111	54249201001	1	108	1	62	1	3	3	0	0	1	1	1	1	1	1	30.1567	125.28	316.83	28.995	56.7918	4	8.2	158	1.13	215.336	106.702	8.04	5.9	7.85736	16.7		141.5	95.5
1112	54249202001	0	108	0	64	1	0	0	0	0	0	1	1	1	0	0	20.9321	112.14	124.785	48.325	31.6051	2	5	169	0.8249	206.831	138.789	2.54	5.6	5.48016	13.3		134.5	75
1113	54249203001	0	108	1	49	0	0	0	0	0	0	1	1	1	1	2	20.5913	96.3	51.33	65.3354	27.0814	1	7.4	165	1.017	169.331	93.1706	1.43	5.1	6.15048	21.5	1.11	108.5	67
1114	54249204001	0	108	0	58	1	0	0	0	0	0	1	1	1	0	0	25.1143	153	230.985	58.3766	38.8176	3	8.8	170	0.8475	252.063	138.789	9.15	5.8	8.47728	17.9		138	88.5
1115	54249204002	0	108	1	59	0	0	0	0	0	0	1	1	1	1	0	20.7608	84.6	104.43	49.0982	29.9205	2	6.2	150	0.9379	201.805	132.99	1.19	5.2	6.68136	15.9		117	75
1116	54249208002	0	108	0	65	0	0	0	0	0	0	1	1	1	0	0	22.3943	116.28	133.635	38.66	36.1708	3	8.6	263	0.5876	249.357	175.13	36.2	5.8	3.0912	13		122.5	67
1117	54249212001	0	108	0	71	0	0	0	0	0	0	1	1	3	0	0	20.0679	93.96	111.51	56.057	28.4189	1	6.4	282	0.7119	225.001	158.119	48.3	5.7	5.45496	14	1.28	108.5	72
1118	54249213002	0	108	0	58	0	0	0	0	0	0	1	1	1	0	0	22.2878	153.54	69.915	72.6808	30.8479	2	7.6	230	0.7006	280.672	199.872	0.49	5.7	3.98664	15.1	0.95	99	61
1119	54249215001	0	108	0	45	1	0	0	0	0	0	1	1	2	0	0	27.0544	99.36	192.93	42.526	43.0719	4	9.1	279	0.678	230.8	149.614	1.62	5.2	4.92744	18.2	0.84	142.5	93
1120	54249216001	0	108	0	50	0	0	0	0	0	0	0	1	1	0	0	21.9732	130.32	85.845	59.5364	31.4432	2	5.8	282	0.5989	175.903	103.609	0.38	5.1	3.47424	13.9	0.74	100.5	60
1121	54249217001	0	108	1	62	0	0	0	0	0	0	0	1	1	0	0	22.0721	86.4	124.785	36.3404	34.9898	3	8.5	248	0.9379	165.078	100.129	2.23	5.5	5.70696	15.9		112	71
1122	54249218001	0	108	0	79	1	0	0	0	0	0	0	1	1	0	0	25.0668	151.92	209.745	53.7374	39.2692	3	6.4	228	0.6328	246.651	146.908	1.55	6	3.92448	14.6	0.81	136.5	81
1123	54249219001	0	109	1	76	0	0	0	0	0	0	0	1	1	1	2	22.435	141.3	228.33	48.325	36.0783	3	6.7	233	0.9379	192.527	100.129	0.75	5.4	7.0812	15.8	1.09	129.5	71.5
1125	54249224001	0	108	0	67	0	0	0	0	0	0	1	1	1	0	0	20.727	115.2	149.565	57.2168	30.4237	2	6.3	114	0.7006	198.712	117.14	0.79	5.8	5.16264	16.1		115.5	54.5
1126	54249224002	0	108	1	69	0	0	0	0	0	0	1	1	1	1	0	20.6325	101.16	109.74	69.9746	27.8938	1	8	172	1.0283	157.346	64.1756	1.48	5.5	5.84808	15.2	1.43	94.5	58
1127	54249301001	0	109	0	61	0	0	0	0	0	0	1	0	1	0	0	20.9142	93.06	154.875	52.5776	30.7823	2	4.6	200	0.791	225.388	140.722	4.58	5.3	4.06896	14.2		128.5	83.5
1128	54249301002	0	109	1	64	1	0	0	0	0	0	1	0	1	1	2	17.8034	77.76	148.68	52.5776	25.6908	1	5.2	139	0.7684	169.717	88.1448	2.45	5.3	5.71704	16.2		132.5	70.5
1129	54249303001	0	109	1	52	0	0	0	0	0	0	1	0	2	0	0	19.7314	100.8	73.455	51.0312	28.1838	1	5.4	315	0.8475	168.944	107.475	0.58	5.5	6.97368	16.7	0.89	116.5	75.5
1130	54249304002	0	110	0	48	1	0	0	0	0	0	1	0	2	1	0	26.4853	95.04	107.085	57.99	37.144	3	5.4	251	0.6554	180.156	100.516	1.72	5.2	2.83584	13.7	0.96	138	83.5
1131	54249307001	0	109	0	56	1	0	0	0	0	0	1	0	1	0	0	27.9421	94.5	81.42	60.6962	38.1101	3	3	151	0.8249	238.146	168.171	1.24	5.5	4.85856	15.3	1.12	135	89.5
1132	54249308001	0	109	0	78	1	0	0	0	0	0	0	0	1	0	0	27.3743	92.34	203.55	31.7012	47.2158	4	4.7	223	0.8701	180.156	101.676	0.44	5.4	9.62472	15.7	1.09	152	100
1133	54249309001	0	109	0	69	0	0	0	0	0	0	0	0	1	0	0	18.5957	91.98	77.88	76.1602	23.8956	1	6.3	116	0.6102	214.563	126.805	2.04	5.3	5.0148	15.3	1.19	123	76.5
1134	54249310001	0	109	0	52	0	0	0	0	0	0	1	0	1	0	0	24.813	104.22	123.9	57.6034	35.5409	3	6.2	148	0.7797	199.486	116.753	1.83	5.6	6.0564	15.6	1.07	126.5	81
1135	54249310002	0	109	1	56	0	0	0	0	0	0	1	0	3	0	1	19.2639	93.6	95.58	66.4952	25.9078	1	5.5	109	1.0396	172.037	83.5056	2.41	5	6.132	14	1.34	99.5	68
1136	54249311002	0	110	0	55	1	2	2	1	0	0	1	0	2	0	0	19.3728	188.28	73.455	72.2942	27.6479	1	4.9	238	0.6328	230.8	144.588	0.49	10.6	4.72248	15.1	0.99	135.5	78
1137	54249312001	0	109	0	48	0	0	0	0	0	0	1	0	2	0	0	20.3593	96.48	153.99	55.2838	29.6787	2	6.2	210	0.5876	259.795	180.156	1.13	5.3	4.66872	16.6		106.5	65
1138	54249312002	0	109	1	51	0	0	0	0	0	0	1	0	1	1	2	23.5826	109.08	132.75	42.9126	36.7652	3	8.6	254	0.8023	134.923	59.923	1.96	5.5	6.28152	20.3		116.5	76.5
1139	54249315002	0	110	1	58	1	0	0	0	0	0	1	0	1	1	1	25.5588	100.26	127.44	70.7478	34.7629	3	6.5	132	1.0057	291.496	201.419	1.22	5.2	6.08496	18.2	1.04	135.5	82.5
1140	54249316002	0	109	0	40	1	0	0	0	0	0	1	0	1	0	0	24.3113	107.64	252.225	18.9434	50.8088	4	7.7	175	0.6667	170.104	82.7324	0.93	5.3	5.0064	17	0.74	131.5	86
1141	56043101001	0	104	0	58	1	0	0	0	0	0	1	1	1	0	0	26.0608	124.2	499.14	40.9796	46.441	4	6.4	324	0.7797	312.373	93.1706	2.15	6.1	5.95224	14.3	0.42	182	98
1142	56043101002	0	104	1	59	1	0	0	0	0	0	1	1	1	0	2	22.1763	98.46	103.545	56.057	31.4236	2	6.2	206	0.7006	205.285	116.753	1.09	5.4	3.77832	15.7	1.12	148	85
1143	56043102001	0	105	1	56	0	2	2	1	0	0	1	1	2	1	2	24.2989	102.42	117.705	54.8972	35.0412	3	5.4	284	0.9266	206.831	146.908	0.48	5.4	4.00344	17.5		105.5	68.5
1144	56043106001	0	104	1	53	0	0	0	0	0	0	1	1	1	1	2	23.62	106.02	60.18	60.6962	32.2533	2	5.2	104	0.8023	166.625	102.449	0.78	4.9	4.79472	14.6	1.07	102.5	52
1145	56043106002	0	104	0	51	0	0	0	0	0	0	1	1	2	1	0	28.3423	108.72	195.585	46.392	44.4916	4	4.2	137	0.9153	213.403	127.578	4.24	5.3	4.93416	14.3		102	69
1146	56043109001	0	105	0	62	1	0	0	0	0	0	1	1	1	0	0	25.4069	92.7	70.8	56.8302	34.877	3	5.5	254	0.3955	253.223	166.238	1.22	5.3	2.76864	13.7	1.02	150	85
1147	56043109002	0	105	1	67	0	0	0	0	0	0	1	1	1	0	2	24.9487	97.38	103.545	54.124	35.6178	3	5.7	152	0.8362	248.97	156.96	0.1	5.6	4.80144	14.5	1.31	137.5	64.5
1148	56043112002	0	109	1	84	1	2	2	1	0	0	1	1	1	0	0	23.8384	134.46	54.87	52.5776	34.7749	3	5.3	138	0.4972	185.181	117.526	1.9	5.5	5.334	13.8	1.44	136	72.5
1149	56043113001	0	109	1	62	0	2	2	1	0	0	1	1	1	1	2	25.4934	126.36	73.455	46.0054	38.5351	3	5.3	262	1.1413	190.207	112.114	0.71	5.6	3.85056	16	1.32	114.5	72
1150	56043117002	0	109	1	76	1	0	0	0	0	0	1	1	1	1	2	22.6566	121.32	72.57	53.3508	32.7766	2	5	185	0.791	187.501	126.805	1.82	5.7	3.95472	13.4	1.09	188	86.5
1151	56043119001	0	109	1	64	1	2	2	1	0	0	1	1	1	0	0	24.2415	138.06	84.96	53.7374	35.8324	3	5	122	0.8814	242.398	183.248	1.58	5.5	5.59104	13	0.97	129.5	73
1152	56043121001	0	105	0	78	1	0	0	0	0	0	1	1	1	0	0	28.2179	81.54	111.51	65.722	37.8578	3	5.1	206	0.8588	221.135	122.552	1.36	5.7	3.948	13	1.6	136	81
1153	56043124001	0	105	0	74	1	2	2	1	0	0	1	1	1	0	0	19.9103	408.96	229.215	41.7528	37.1011	3	5.8	114	0.7571	209.151	129.511	6.92	5.9	3.78504	13	0.8	146	61.5
1157	56043126002	0	105	0	53	0	2	2	1	0	0	1	1	1	0	0	21.8222	141.3	116.82	68.0416	30.9743	2	2.5	78	1.017	193.3	101.289	0.09	5.2	4.54944	12		132.5	70
1158	56043201001	0	109	0	64	0	0	0	0	0	0	1	1	1	0	0	26.14	124.02	125.67	58.7632	38.0114	3	5.4	280	0.678	223.841	123.325	0.96	6.3	4.158	13.7	1.01	105	63
1159	56043201002	0	109	1	69	1	0	0	0	0	0	1	1	1	1	2	22.0105	118.44	139.83	42.526	34.8135	3	4.9	176	0.9605	245.878	152.707	4.82	6.3	5.05344	16	1.3	134	71.5
1160	56043206001	0	109	0	53	0	0	0	0	0	0	1	1	1	0	0	28.0152	124.92	134.52	53.3508	41.9259	4	6.9	219	0.5537	226.161	136.083	4.32	5.8	3.52632	13.4	1	99.5	57
1161	56043208001	0	109	0	68	1	0	0	0	0	0	0	1	1	0	0	23.4546	95.4	111.51	44.0724	35.3845	3	6.7	223	0.5763	192.14	142.269	0.61	5.4	3.21384	13	1.09	144	78
1162	56043209001	0	109	0	57	0	2	2	1	0	0	1	1	1	0	0	25.5798	138.6	350.46	30.928	48.019	4	6.1	223	0.3616	159.666	37.5002	3.85	7	3.48432	12.9	0.61	137.5	74
1163	56043209002	0	109	1	56	0	0	0	0	0	0	1	1	1	1	1	22.4987	85.86	57.525	65.3354	29.2559	1	6.4	236	1.0735	166.625	78.0932	4.72	6	5.27184	15.6		125	75
1165	56043211001	0	109	0	41	0	0	0	0	0	0	1	1	1	1	0	20.5159	107.46	62.835	68.0416	27.3542	1	5.5	256	0.565	124.485	42.526	0.91	4.9	3.73464	14.1	0.88	125.5	80.5
1166	56043211002	0	109	1	56	1	0	0	0	0	0	1	1	1	1	2	19.167	102.42	112.395	52.9642	27.8101	1	6.3	180	0.8701	234.28	170.491	5.99	5.2	3.93288	15.7	1.24	137	88.5
1167	56043214001	0	109	0	65	0	2	2	1	0	0	0	1	1	0	0	27.3023	155.52	134.52	75.0004	38.57	3	4.7	196	0.5085	261.342	146.135	0.23	5.9	4.0236	13.1	1.17	110.5	68
1168	56043215001	0	109	0	66	0	0	0	0	0	0	1	1	1	1	1	18.692	114.66	77.88	108.635	22.8368	1	5.4	329	0.6554	239.692	119.459	1.61	4.9	3.39528	14.5	1.18	105.5	64.5
1169	56043216001	0	109	0	48	1	0	0	0	0	0	1	1	1	1	0	27.3113	106.56	149.565	55.6704	40.0453	4	7	186	0.5989	165.465	93.5572	0.3	5.1	2.5032	13.4	1.13	180	97.5
1171	56043217001	0	109	0	77	1	2	2	1	0	0	1	1	1	0	0	31.9349	135.54	99.12	58.7632	46.364	4	6.7	220	0.8136	259.795	160.439	0.64	6.1	5.37432	13.1	1.25	156	78
1172	56043217002	0	109	1	78	1	2	2	1	0	0	1	1	1	0	0	24.5989	133.74	141.6	63.4024	35.6514	3	6.1	190	1.3673	253.996	147.295	0.29	5.7	7.65912	16.8	1.22	144.5	73.5
1173	56043218002	0	109	1	57	1	0	0	0	0	0	1	1	1	1	1	30.7483	113.94	309.75	38.2734	53.0406	4	6.3	208	1.0961	168.558	65.3354	1.75	5.5	5.43648	17.3		127	74
1174	56043219001	1	50	1	62	1	1	1	0	1	0	1	1	1	1	2	21.1362	94.68	53.985	81.186	26.4132	1	4.5	140	0.565	172.424	62.2426	0.19	5.6	5.41632	16.3	1.19	146	90.5
1175	56043219002	0	109	0	61	1	0	0	0	0	0	1	1	1	0	0	20.1431	112.14	203.55	54.124	30.5771	2	5.4	237	0.6215	190.98	105.542	0.57	5.6	2.69808	12.7	0.86	144	80.5
1176	56043220002	0	109	0	47	0	2	2	1	0	0	1	1	1	1	0	20.4561	129.06	92.925	66.8818	28.5257	1	6.2	331	0.7006	204.125	103.222	1.4	5.1	2.50656	14.6	0.93	116	72.5
1177	56043221001	0	109	1	75	1	0	0	0	0	0	0	1	1	1	1	19.8765	77.4	111.51	70.3612	26.0961	1	5.6	186	0.6667	189.434	86.5984	0.23	5.2	6.13536	14.9	1.19	136	71.5
1178	56043222001	0	109	0	63	0	0	0	0	0	0	1	1	1	0	0	21.3962	99.18	105.315	52.191	30.9236	2	5.3	194	0.6441	209.537	143.429	0.48	5.6	3.51456	12.5	1.05	113	69.5
1179	56043222002	0	109	1	68	0	0	0	0	0	0	1	1	1	1	1	20.5279	108	66.375	63.0158	27.9587	1	7	230	0.6893	149.228	73.8406	0.57	4.8	3.87072	15.4	1.05	106	67.5
1180	56043223001	0	109	0	64	0	3	3	0	0	1	1	1	1	0	0	26.1639	104.4	76.995	49.4848	37.9233	3	6.4	283	0.9153	175.516	121.779	1.06	5.4	3.44232	14	1.17	136	77.5
1181	56043223002	0	109	1	70	0	0	0	0	0	0	1	1	2	0	2	17.4276	95.04	122.13	53.3508	25.17	1	6.7	196	0.6554	216.109	144.588	1.11	5.8	3.71616	14	0.96	124.5	74.5
1183	56043224002	1	110	1	53	0	0	0	0	0	0	1	1	1	1	1	20.1099	119.34	372.585	53.7374	32.3826	2	6.8	194	0.8136	261.728	107.475	0.39	6.1	5.69352	16.7	0.64	95.5	63.5
1184	56043301001	0	110	1	48	1	2	2	1	0	0	1	1	1	0	0	32.6802	171.54	431.88	40.2064	58.8559	4	5.7	299	0.565	279.512	112.887	0.43	7.7	6.57384	13.2	0.8	139.5	94
1185	56043301002	0	110	0	46	0	0	0	0	0	0	1	1	1	0	0	29.2582	121.5	121.245	39.0466	47.0863	4	6.8	212	0.6215	228.094	158.506	0.16	6.1	5.08368	17.8	0.94	119.5	74
1186	56043302002	0	109	1	72	1	2	2	1	0	0	1	1	1	0	0	23.3647	130.14	84.96	49.0982	35.0681	3	5.6	226	0.7571	169.717	112.887	0.91	5.3	5.08368	13.4	1.23	158	95.5
1187	56043303001	0	110	1	56	0	0	0	0	0	0	1	1	2	1	2	20.2755	111.6	62.835	39.0466	31.2928	2	10.2	323	0.9492	178.223	107.861	78.8	5.5	5.64816	11.4		93	58
1188	56043303002	0	110	0	54	1	0	0	0	0	0	1	1	1	0	0	22.9686	91.08	146.025	82.3458	30.1684	2	6.2	180	0.3955	308.12	183.635	0.2	5.4	3.69432	14.3		115.5	77.5
1189	56043304001	0	110	0	48	0	0	0	0	0	0	1	1	1	1	0	24.7961	98.64	116.82	69.2014	33.6488	2	4.8	241	0.6893	205.285	125.258	0.45	5.3	3.21384	13.4	0.84	117.5	71.5
1190	56043304002	0	110	1	56	0	0	0	0	0	0	1	1	3	1	0	23.3975	95.58	62.835	68.4282	30.6592	2	9.8	230	0.9379	231.573	155.413	1.64	5.1	4.78632	13.9		123.5	83
1191	56043306001	0	110	1	57	0	2	2	1	0	0	1	1	1	1	1	27.2096	187.38	76.11	51.4178	42.2039	4	7.2	184	0.7006	190.594	131.444	6.89	8.3	3.06936	15.6		112	61.5
1192	56043307001	0	109	0	64	0	0	0	0	0	0	0	1	1	1	0	18.2101	97.2	113.28	63.789	25.1052	1	6.8	289	0.7345	226.934	149.614	0.49	5.5	3.65064	13.6		127	82
1193	56043308002	1	86	0	76	1	1	1	0	1	0	1	1	1	0	0	22.7291	105.84	87.615	60.6962	31.5616	2	4.9	166	0.5763	232.733	137.63	0.38	5.3	3.0828	13.5	1.07	143	82
1195	56043309002	0	110	0	63	1	2	2	1	0	0	1	1	1	0	0	28.3717	155.88	126.555	52.191	43.6378	4	8.4	280	0.6328	259.795	166.238	4.14	7.2	6.09672	14	0.42	111.5	60.5
1196	56043310002	0	109	0	66	0	1	1	0	1	0	1	1	1	1	0	24.4264	106.74	83.19	69.2014	32.8179	2	4.9	205	0.7119	197.166	121.006	0.98	5.4	2.76696	14.1		119	77
1197	56043311001	0	109	0	48	0	0	0	0	0	0	1	1	2	0	0	24.1112	121.5	145.14	46.0054	37.541	3	7.6	243	0.6328	233.12	148.454	0.19	5.6	4.57296	15.6	1.02	97	53
1198	56043311002	0	109	1	53	0	2	2	1	0	0	1	1	2	1	0	26.9478	131.22	107.085	45.2322	41.7968	4	4.5	299	1.2091	196.006	118.686	0.17	5	5.14584	14.2	1.05	132	74.5
1199	56043312001	0	109	1	60	1	0	0	0	0	0	1	1	2	1	2	28.4064	105.12	140.715	45.2322	43.6749	4	5.5	334	0.8362	264.434	207.604	1.9	5.4	3.9648	16.7		132.5	68
1200	56043312002	0	109	0	56	0	0	0	0	0	0	1	1	1	0	0	27.2033	96.84	119.475	78.0932	35.8725	3	4.8	176	0.7345	249.744	156.96	0.84	5.4	3.39528	13.9	1.02	103	64.5
1201	56043313001	0	110	0	49	1	2	2	1	0	0	1	1	1	0	0	27.1231	162	193.815	40.9796	45.6519	4	9.7	125	1.1526	298.069	185.955	5.35	5.7	5.32224	22.6		187	109.5
1202	56043314001	0	110	0	47	0	0	0	0	0	0	1	1	2	1	0	23.9785	97.38	57.525	61.0828	32.2488	2	5.4	242	0.6667	148.841	83.5056	1.04	5.1	1.57584	13.9		112.5	70.5
1203	56043314002	0	110	1	46	0	0	0	0	0	0	1	1	1	1	0	26.1991	111.6	195.585	79.6396	36.1331	3	5.7	220	0.8814	207.991	99.3562	1.78	5.6	5.3256	16.2	1.2	122	81.5
1204	56043315001	0	109	0	55	0	0	0	0	0	0	1	1	1	1	0	21.3872	93.78	158.415	43.6858	33.1047	2	6.3	188	0.8362	228.481	160.052	0.47	5.2	3.89256	13.2	1.24	97.5	60
1205	56043315002	0	109	1	59	0	0	0	0	0	0	1	1	2	1	2	22.3647	104.4	100.89	68.4282	30.3552	2	6.1	317	0.8362	166.625	87.7582	2.74	5.6	3.51792	15	0.88	85	50.5
1206	56043316002	0	109	1	63	1	0	0	0	0	0	1	1	1	0	0	25.5051	106.92	103.545	54.8972	36.6781	3	7.5	264	1.017	182.862	108.248	2.59	5.4	3.8556	15.7		149.5	93
1207	56043317001	0	109	0	76	1	0	0	0	0	0	1	1	1	0	0	19.778	111.96	73.455	70.3612	26.4798	1	8.6	279	0.4859	211.084	117.14	0.7	6.2	5.22312	14.1	1.22	157.5	89
1208	56043317002	0	109	1	80	1	0	0	0	0	0	1	1	1	1	2	23.1689	111.24	53.1	72.2942	30.4114	2	5.7	244	0.7571	187.501	94.717	1.78	5.6	6.10008	12.2	1.61	156.5	77
1209	56043318001	0	109	0	47	0	0	0	0	0	0	1	1	2	0	0	24.4256	112.14	128.325	41.7528	38.3905	3	8.5	257	0.6667	199.486	111.341	0.24	5.7	4.29576	10.6		107.5	65.5
1210	56043318002	0	109	1	57	0	0	0	0	0	0	1	1	1	1	1	26.9424	112.32	92.925	59.5364	37.9795	3	8.4	160	0.9153	238.146	136.856	0.13	5.3	3.91944	15.1		133	79.5
1213	56043321001	0	109	1	64	1	0	0	0	0	0	0	1	1	0	2	21.5144	98.28	106.2	68.4282	29.0858	1	4.8	241	0.9944	183.248	101.676	2.14	4.7	5.20296	13.4		140	77
1214	56043322001	0	109	1	59	1	0	0	0	0	0	1	1	2	1	2	19.8049	118.8	341.61	38.2734	34.568	3	9.4	219	1.0057	247.811	122.939	1.99	5.9	7.88088	18.9		119.5	80.5
1215	56043322002	0	109	0	58	0	2	2	1	0	0	1	1	1	1	0	16.801	109.98	185.85	46.7786	26.2402	1	5.5	270	0.565	212.243	117.526	0.11	5.2	3.67416	12.2		95.5	61
1217	56043323002	0	110	1	60	0	0	0	0	0	0	1	1	1	0	0	22.0124	120.06	202.665	56.4436	33.2544	2	5.4	207	1.5707	221.522	98.583	0.49	5.8	6.0564	15.9	1.31	119	77.5
1218	56059101001	1	86	1	64	1	2	2	1	0	0	0	1	1	1	1	25.5573	116.28	194.7	44.459	40.798	4	4	119	0.7119	243.945	152.707	0.7	5.4	4.22688	14.7	0.63	121	73
1221	56059104001	0	110	1	68	0	1	1	0	1	0	1	1	1	0	0	27.8358	91.8	165.495	30.1548	47.8485	4	5.3	135	0.9266	175.516	104.382	0.71	5.2	6.2328	13.8	0.84	105	66
1222	56059105001	0	110	0	48	0	2	2	1	0	0	1	1	1	0	0	25.3346	133.92	227.445	36.3404	43.7538	4	10.2	212	0.7458	194.846	102.449	6.59	5.1	3.6372	13	0.85	90.5	57.5
1223	56059105002	0	110	1	55	0	2	2	1	0	0	1	1	2	1	2	20.1435	163.8	120.36	72.2942	28.7264	1	9.4	142	0.9718	237.759	126.418	2.41	5.5	3.67584	15.3		104.5	63
1224	56059106001	0	110	1	56	0	0	0	0	0	0	1	1	1	0	1	24.1237	94.14	86.73	59.5364	33.1568	2	4	89	1.0509	211.084	131.831	0.42	5.1	5.7036	13.8	1.17	107	67
1225	56059108002	0	110	1	54	1	0	0	0	0	0	1	1	1	0	2	26.9882	88.38	131.865	59.923	37.7957	3	6.7	86	0.9718	231.96	131.444	1.08	5	3.49776	15.7	0.77	131.5	78
1226	56059109001	0	110	1	56	0	2	2	1	0	0	1	1	1	1	2	22.6347	130.14	48.675	95.1036	28.4896	1	10.6	128	0.8588	162.372	50.258	1.07	4.8	5.63472	12.7	0.95	99.5	49.5
1227	56059109002	0	110	0	54	0	2	2	1	0	0	1	1	1	0	0	21.9373	164.16	38.94	55.6704	32.2341	2	5.3	91	0.6328	126.418	56.057	0.53	5.3	2.55696	11	0.88	106.5	64.5
1228	56059110001	0	110	1	65	1	0	0	0	0	0	1	1	1	1	2	25.3103	122.94	68.145	71.521	34.0799	2	7.5	164	0.9492	227.707	137.243	0.44	5.7	5.3508	16.7	0.78	163.5	88
1231	56059112001	0	110	1	64	0	0	0	0	0	0	1	1	2	1	0	25.011	101.16	78.765	57.99	34.7337	3	6.7	150	0.8927	262.501	176.29	0.46	5.4	6.11352	13.7	0.87	116	66.5
1232	56059113001	0	110	0	67	0	0	0	0	0	0	1	1	1	1	0	21.6227	97.92	49.56	77.32	27.3663	1	9.4	152	0.7797	169.331	75.387	5.57	5	4.11936	14.5		110	62.5
1233	56059114001	1	86	0	55	0	2	2	1	0	0	0	1	1	0	0	28.891	112.14	59.295	45.6188	42.7088	4	3.9	123	0.7571	154.64	67.2684	5.01	6.7	6.0732	10.8	0.99	113.5	68
1237	56059118001	0	110	1	63	0	0	0	0	0	0	1	1	1	1	2	25.3941	109.62	235.41	36.727	43.1246	4	10.9	135	1.1526	204.511	112.114	2.34	5.4	7.15008	16.8		127.5	71.5
1238	56059118002	0	110	0	61	1	0	0	0	0	0	1	1	1	0	0	23.7832	88.2	139.83	97.4232	29.8986	2	7.7	152	0.904	283.378	143.042	1.1	5.2	3.85056	12.5	1.18	132	84
1239	56059119001	0	110	1	45	0	0	0	0	0	0	1	1	1	0	2	25.6616	108.54	53.985	52.9642	36.2164	3	5.1	148	0.9831	190.98	119.846	0.39	5.2	5.31216	14.7	0.78	116.5	68.5
1240	56059119002	0	110	0	47	0	0	0	0	0	0	1	1	1	0	0	27.86	100.26	76.995	47.5518	40.5862	4	5.8	176	0.7119	167.011	97.8098	2.76	5	5.39448	13	0.4	109	56
1241	56059120001	0	110	0	50	0	0	0	0	0	0	1	1	2	0	0	21.6304	107.46	161.955	66.1086	30.6134	2	6.9	82	0.6215	203.352	97.0366	1.35	5.7	4.41504	14.1		97.5	63
1242	56059201001	0	110	0	55	1	0	0	0	0	0	1	1	1	0	0	23.1956	100.8	86.73	80.0262	29.9798	2	7.1	180	0.5989	224.228	125.645	0.39	5.7	3.58176	15.5	0.87	124.5	71
1243	56059201002	0	110	1	58	0	2	2	1	0	0	1	1	2	1	0	23.6278	216.36	608.88	33.6342	46.7007	4	11.7	297	1.0396	278.739	14.3042	1.3	5.9	4.76448	18.4	0.94	112.5	70
1244	56059203001	0	110	0	74	0	0	0	0	0	0	0	1	1	1	0	23.8715	102.6	239.835	38.66	39.8304	3	5.3	229	0.8588	185.181	90.851	1.78	5	5.33736	14.3	1.36	121	69
1245	56059204002	0	110	1	56	0	0	0	0	0	0	1	1	1	1	1	30.2403	99.54	379.665	38.2734	52.7757	4	11.7	107	0.7684	169.717	67.655	2.02	5	5.00304	13.7		114.5	64
1246	56059205002	1	110	0	67	1	0	0	0	0	0	1	1	1	0	0	22.9916	78.3	117.705	45.6188	33.7878	2	6.2	146	0.6667	152.707	78.8664	0.75	4.6	3.90432	14.6	1.27	150	73.5
1247	56059209001	0	110	0	56	0	0	0	0	0	0	1	1	1	0	0	26.1096	106.92	86.73	64.1756	35.7968	3	10.7	150	0.6328	183.248	95.8768	0.91	5.2	3.46584	11.7		128	69
1248	56059210002	0	110	0	42	0	0	0	0	0	0	1	1	1	0	0	24.0262	88.74	118.59	62.2426	33.0966	2	5.2	187	0.7684	204.511	116.367	0.71	5.1	3.93792	12.2	0.95	108	62.5
1249	56059212001	0	110	0	60	0	0	0	0	0	0	1	1	1	0	0	23.6078	92.52	60.18	50.258	33.1601	2	5.6	268	0.678	186.341	119.846	0.29	5.5	3.53136	13.2	0.89	103.5	59
1250	56059213001	0	110	1	63	1	0	0	0	0	0	0	1	1	0	0	21.451	92.88	59.295	41.7528	31.6238	2	8.5	306	0.7684	167.011	110.568	14.24	5.9	4.4604	14.1		140	85
1251	56059216002	0	110	0	59	0	0	0	0	0	0	1	1	1	0	0	25.3958	99.9	117.705	61.0828	35.5749	3	7	181	0.791	153.48	57.6034	0.78	5.6	3.6372	13.4		107	69.5
1252	56059217001	0	110	0	59	0	0	0	0	0	0	1	1	1	0	0	20.6685	85.14	97.35	66.8818	27.4877	1	5.8	240	0.678	187.888	94.717	0.47	5.2	4.02024	13.1	0.78	99.5	62.5
1253	56059217002	0	110	1	59	0	0	0	0	0	0	1	1	1	1	0	24.8349	99.36	123.015	54.124	35.9258	3	4.4	295	0.8362	218.816	133.764	0.27	5.3	4.11096	14.4	0.9	112	56
1254	56059218001	0	110	1	59	0	3	3	0	0	1	1	1	1	0	0	26.4799	76.14	72.57	41.7528	38.4268	3	6.5	236	0.8814	156.573	94.3304	0.51	5.5	4.52928	16	0.99	100	65
1255	56059218002	0	110	0	59	0	0	0	0	0	0	1	1	1	0	0	23.23	95.76	78.765	67.655	30.8645	2	5.3	396	0.6215	212.243	131.831	0.38	5	3.26256	7.6	0.83	112.5	56.5
1256	56059219001	0	110	1	48	0	0	0	0	0	0	1	1	2	1	2	26.84	94.5	99.12	51.4178	38.5801	3	7.9	191	0.9831	198.326	121.392	1.31	4.8	6.14544	16.1	1.02	110	74.5
1258	56059220001	0	110	0	63	0	0	0	0	0	0	1	1	1	0	0	27.5106	106.92	106.2	73.8406	36.8891	3	6.7	151	0.8136	244.718	151.547	2.89	5.2	4.1664	13.1	1	102	50.5
1259	56059220002	0	110	1	65	0	0	0	0	0	0	1	1	1	1	2	24.4123	107.46	65.49	52.5776	34.7258	3	6.4	259	0.8023	184.408	111.341	0.37	5.8	5.15928	16.1		100	53
1260	56059222001	0	110	0	61	0	2	2	1	0	0	1	1	1	0	0	23.5246	176.04	686.76	34.4074	46.1804	4	6.9	235	0.5424	289.563	93.5572	0.74	5	4.35456	13		134	61
1261	56059222002	0	110	1	61	1	0	0	0	0	0	1	1	1	1	2	19.9493	122.4	30.09	68.8148	26.4788	1	4.5	222	0.8136	177.836	95.1036	0.41	5	4.70568	13.7	0.99	121.5	67.5
1262	56059224002	0	110	0	65	1	0	0	0	0	0	1	1	1	0	0	24.483	90.54	93.81	74.6138	31.8866	2	9.1	155	0.7571	195.233	98.1964	0.26	5.2	3.64056	12	1.01	128	75.5
1263	56059225001	0	110	1	59	0	0	0	0	0	0	0	1	1	1	2	20.1406	119.88	146.025	55.6704	29.8407	2	11	185	0.8475	160.439	71.9076	0.11	5.5	5.17272	16	0.89	118	69.5
1264	56059301002	0	110	0	49	0	3	3	0	0	1	1	1	2	0	0	24.1774	92.88	92.04	49.4848	34.8682	3	8.8	204	0.7345	210.31	133.764	1.5	6	2.5116	13.1		109	68.5
1265	56059302001	0	110	1	48	0	0	0	0	0	0	1	1	1	1	2	19.161	86.4	74.34	57.99	26.0022	1	7.9	121	0.8588	160.439	74.6138	34	5.3	4.52424	14.9	0.9	116.5	78
1266	56059302002	0	110	0	46	0	0	0	0	0	0	1	1	1	0	0	25.7711	101.88	78.765	57.2168	35.9405	3	5.1	221	0.7345	184.022	111.341	0.18	5	3.69768	9.4	0.84	119.5	71.5
1267	56059303001	0	110	0	44	0	2	2	1	0	0	1	1	1	0	0	22.8531	127.98	146.025	60.3096	33.4277	2	10.6	114	0.6893	163.918	69.588	0.59	5.2	3.10632	12.6	0.67	101	60.5
1268	56059303002	0	110	1	49	0	0	0	0	0	0	1	1	1	0	2	26.1643	104.58	237.18	48.325	41.1637	4	6.9	108	1.0622	261.728	167.784	0.5	5.8	5.26008	17.5	0.91	116.5	76.5
1269	56059307001	0	110	0	64	0	0	0	0	0	0	0	1	1	0	0	22.951	113.94	85.845	61.0828	32.0834	2	5.6	135	0.8249	206.831	128.351	0.21	5.8	4.97112	14.6		109	63.5
1270	56059308001	1	86	1	69	0	0	0	0	0	0	0	1	1	0	1	21.3897	106.56	69.03	76.5468	27.8223	1	5.1	163	0.7119	211.47	114.047	7.62	5.3	2.93664	15.9	0.84	125.5	75
1271	56059311001	0	110	0	55	0	0	0	0	0	0	0	1	1	0	0	24.4414	104.58	100.005	56.057	34.8066	3	8.9	217	0.6554	168.944	87.7582	23.15	5.3	3.6876	12.4		110.5	75.5
1272	56059313001	0	110	1	65	0	0	0	0	0	0	1	1	1	1	2	22.8844	87.3	116.82	44.0724	34.3025	3	6.7	110	0.7232	182.862	105.542	1.28	5.5	4.0572	16	0.85	120.5	66
1273	56059313002	0	110	0	65	0	0	0	0	0	0	1	1	1	0	0	22.3283	103.68	70.8	74.6138	29.1416	1	4.8	127	0.678	180.542	90.851	0.17	5.4	3.75984	12.9	0.94	116.5	69.5
1276	56059316001	0	110	0	64	1	0	0	0	0	0	1	1	1	1	0	19.5583	101.88	92.925	85.052	25.0579	1	5.4	118	0.6554	220.362	117.14	0.33	5.4	2.6712	12.8	0.85	135	66.5
1277	56059316002	0	110	1	63	0	0	0	0	0	0	1	1	1	0	0	21.7212	94.86	71.685	79.253	27.6495	1	8	150	0.791	184.408	90.4644	1.43	5.8	4.7796	13.8	0.89	103	65
1278	56302101001	0	110	1	59	1	1	1	0	1	0	1	0	1	0	1	25.9488	111.96	184.08	34.0208	44.2263	4	8.6	411	0.8475	201.032	129.124	4.08	5.6	6.78216	16.5	0.95	158.5	95.5
1279	56302101002	0	110	0	61	1	3	3	0	0	1	1	0	1	0	0	29.8576	97.38	119.475	59.5364	42.012	4	8	220	0.8023	214.95	122.166	3.57	5.1	4.01352	14.7	1.03	141.5	89
1280	56302104001	0	109	1	58	1	0	0	0	0	0	1	0	1	0	2	22.4118	105.48	249.57	38.66	37.6047	3	10.8	293	1.2204	222.682	118.3	3.68	5.3	5.80776	16.7	1.22	187.5	96.5
1281	56302104002	1	48	0	59	1	2	2	1	0	0	1	0	1	0	0	25.2872	259.38	207.975	44.459	43.9065	4	9.1	156	0.8023	192.527	109.408	1.41	7.9	3.56664	15.1		167	93.5
1282	56302105001	0	110	0	38	0	0	0	0	0	0	1	0	1	0	0	25.6	112.68	62.835	51.4178	36.7994	3	5.3	244	0.7119	167.398	94.717	0.26	4.7	3.5364	15.6	0.82	112.5	67
1283	56302105002	1	49	1	45	1	0	0	0	0	0	1	0	2	0	1	31.8708	85.14	71.685	78.0932	40.1414	4	7	217	1.0057	202.965	111.341	1.56	4.7	7.30128	17.9	1.16	193	110
1284	56302106001	0	109	0	46	0	0	0	0	0	0	1	0	3	0	0	20.4925	92.16	69.03	77.7066	26.0562	1	5.8	203	0.6554	208.377	113.66	9.15	4.8	4.13952	14.5	0.63	110.5	72
1285	56302106002	0	109	1	52	0	0	0	0	0	0	1	0	3	1	1	26.8116	103.14	107.97	51.4178	39.1301	3	5.6	288	1.2204	187.888	104.769	2.17	5.6	4.78968	17.9		125.5	66
1286	56302108001	0	110	1	57	1	1	1	0	1	0	1	0	2	1	2	27.0361	105.3	112.395	68.4282	36.9647	3	5.1	311	0.7006	281.831	178.609	4.02	5.3	7.13832	16.7	0.67	136.5	88
1287	56302109001	0	110	0	57	0	0	0	0	0	0	1	0	1	1	0	22.3943	102.96	59.295	67.655	29.6535	2	6.4	272	0.5085	260.568	187.888	0.27	5.2	2.79552	14.5	0.88	130.5	83.5
1288	56302110001	0	109	0	60	0	1	1	0	1	0	1	0	1	0	0	25.7553	102.6	52.215	71.9076	33.4379	2	6.8	161	0.7345	170.104	80.7994	0.46	5.4	3.3432	11.3	0.64	132	66
1289	56302110002	0	109	1	64	1	0	0	0	0	0	1	0	1	1	2	28.2252	89.64	55.755	52.5776	38.8921	3	8	199	1.2091	182.862	112.501	0.7	5.3	5.49192	15.3	1.22	171.5	99
1290	56302111001	0	110	0	67	1	1	1	0	1	0	0	0	1	0	0	20.4925	91.62	69.03	53.3508	28.4981	1	9.4	247	0.6328	171.264	93.9438	1.07	5.2	3.00552	12.2		154.5	72.5
1291	56302112001	0	110	1	55	0	0	0	0	0	0	1	0	3	1	0	23.7823	103.68	92.04	54.5106	33.914	2	7.5	172	0.7232	185.568	114.434	0.52	4.9	4.73256	15.3	0.84	119	71
1292	56302112002	0	110	0	54	1	0	0	0	0	0	1	0	3	0	0	22.8477	101.52	133.635	47.5518	34.4277	3	7.2	176	0.4294	199.486	119.459	0.55	4.8	3.40536	15.3		158.5	76.5
1293	56302115002	0	109	0	60	1	0	0	0	0	0	1	0	1	0	0	26.2864	118.8	84.075	67.2684	36.0601	3	9	280	0.904	198.712	119.073	4.54	5	3.89424	13.7		154.5	89.5
1294	56302116001	0	109	1	57	0	0	0	0	0	0	1	0	1	1	2	19.4699	109.98	100.89	49.8714	28.7408	1	10.9	230	0.5763	207.991	132.604	3.07	5.5	5.5944	16.5	0.93	106	65
1295	56302116002	0	109	0	55	0	0	0	0	0	0	1	0	1	0	0	19.7366	104.58	112.395	57.6034	28.1092	1	3.8	153	0.8249	185.181	105.542	3.08	5.1	4.77288	14.5	0.81	114	76.5
1296	56302117002	0	110	0	48	0	0	0	0	0	0	1	0	1	0	0	22.6894	102.6	147.795	56.4436	33.0023	2	7.3	169	0.5876	207.218	116.753	1.12	5.1	4.158	14.9		113	68
1297	56302118002	0	109	0	46	0	0	0	0	0	0	1	0	1	0	0	23.8924	109.08	60.18	61.4694	32.6539	2	8.3	174	0.5876	161.212	84.6654	1.81	5	2.81232	14.5	0.79	122	79.5
1298	56302120001	0	109	1	55	0	0	0	0	0	0	1	0	3	0	2	21.9718	100.08	177	80.4128	29.712	2	8.6	261	0.9492	207.991	92.784	0.27	5.7	4.50408	15.1	0.78	105.5	62.5
1299	56302123002	1	84	1	59	1	0	0	0	0	0	1	0	1	0	2	26.9692	114.84	273.465	29.3816	49.6312	4	9.3	150	0.9266	253.61	152.707	1.76	5.1	5.21304	17.4	0.4	139.5	90.5
1300	56302124001	1	85	0	70	1	3	3	0	0	1	1	0	1	0	0	22.8269	113.04	292.935	31.7012	41.2898	4	9.5	144	1.1074	196.393	88.1448	5.39	5.6	4.4772	14.5	1.05	126.5	78.5
1301	56302124002	0	110	1	74	1	0	0	0	0	0	1	0	1	0	1	51.1188	110.16	80.535	55.6704	72.5762	4	7.7	162	1.1865	165.465	94.3304	2.9	6.1	3.73632	14.9	1.71	135.5	57
1302	56302125002	0	109	0	47	0	0	0	0	0	0	1	0	1	0	0	33.8269	93.96	61.065	54.8972	46.5955	4	6.2	232	0.7345	194.073	122.166	0.8	4.7	4.0992	14.7	0.95	101.5	57.5
1303	56302126001	0	110	1	64	1	0	0	0	0	0	1	0	1	1	1	26.9188	124.2	201.78	37.1136	45.5077	4	8	288	0.9379	187.501	91.2376	2.09	6	7.4256	20.6	0.89	138.5	80.5
1304	56302126002	0	110	0	65	0	3	3	0	0	1	1	0	1	0	0	14.9092	105.66	210.63	62.6292	21.7838	1	7.8	202	0.6441	250.517	131.444	1.19	5.1	4.40496	15.3		114	76.5
1305	56302127001	0	109	0	53	0	0	0	0	0	0	1	0	3	0	0	19.149	97.02	100.005	71.9076	25.4568	1	6.6	228	0.5876	205.285	108.248	0.47	5.2	3.92112	13.7	0.66	101.5	57
1306	56302127002	0	109	1	54	0	0	0	0	0	0	1	0	2	0	0	27.03	123.3	90.27	31.3146	45.6744	4	11.6	161	0.8475	153.867	98.1964	11.04	6	5.33568	15.3	0.82	111	57
1307	56302201001	0	109	1	49	1	2	2	1	0	0	1	0	1	1	2	31.6043	126.36	468.165	34.794	58.5927	4	6.4	214	1.0509	218.042	55.6704	2.68	5.6	6.3504	16.8		156	92
1308	56302201002	0	109	0	48	0	0	0	0	0	0	1	0	1	1	0	22.761	98.82	130.98	41.3662	35.433	3	6	268	0.6667	169.331	96.65	1.17	5.5	5.44824	13	0.68	128	79
1309	56302202001	0	109	0	60	0	0	0	0	0	0	0	0	1	0	0	26.1749	102.6	287.625	42.1394	43.3812	4	5.3	171	0.6102	243.171	141.496	1.63	5.5	2.95848	14.6	0.4	122.5	77
1310	56302203001	0	109	0	45	0	0	0	0	0	0	1	0	2	0	0	22.3247	104.22	86.73	52.5776	32.0453	2	7	261	0.5989	209.151	128.738	0.29	5.5	4.55448	14.2	0.72	99	67
1311	56302204001	1	48	1	64	1	1	1	0	1	0	1	0	2	0	1	20.8192	98.46	83.19	55.6704	29.188	1	9.4	200	1.13	257.862	175.13	0.79	5.9	4.6704	14.2		129	72.5
1312	56302204002	1	84	0	62	1	0	0	0	0	0	1	0	1	0	0	26.8882	103.14	284.97	31.7012	48.2083	4	6.3	144	0.8588	262.115	141.109	1.1	6.2	4.73928	14.2		145	77
1313	56302206002	0	109	0	44	0	0	0	0	0	0	1	0	2	0	0	21.795	98.82	61.95	61.4694	29.4184	1	10.6	296	0.8475	151.161	78.0932	1.28	4.9	4.0488	13.2		94	51
1315	56302208002	1	85	1	68	1	0	0	0	0	0	1	0	1	0	1	23.7074	86.76	51.33	71.521	30.067	2	5.1	208	0.7458	211.47	105.155	0.37	5.6	4.60824	16.1	0.9	156.5	65.5
1316	56302209001	0	109	1	56	1	0	0	0	0	0	1	0	1	1	0	28.4546	120.78	95.58	37.1136	45.8276	4	8.3	240	0.8814	154.64	92.3974	0.73	5.9	5.62632	15.5		135.5	99
1317	56302209002	0	109	0	55	0	0	0	0	0	0	1	0	3	0	0	27.0969	103.14	104.43	36.3404	43.281	4	7.1	145	0.6328	199.872	121.779	2.08	5.2	6.09168	14.4		113	62.5
1318	56302210001	0	109	1	81	1	0	0	0	0	0	0	0	1	1	2	25.0247	104.76	111.51	78.4798	33.1047	2	7.4	127	1.4012	184.408	83.119	0.76	5.1	6.06312	18.3	1.63	189	98
1319	56302211001	0	109	0	48	0	0	0	0	0	0	1	0	2	0	0	32.8743	103.32	166.38	35.5672	54.5075	4	8.5	201	0.6893	189.434	111.341	3.5	5.4	5.61288	14	0.73	118.5	61
1320	56302211002	0	109	1	47	0	0	0	0	0	0	1	0	2	0	2	26.2828	110.34	150.45	47.9384	40.1826	4	7.4	142	0.8362	182.475	103.222	0.57	6.3	5.46672	15.7	0.87	111	72
1321	56302213001	0	109	0	48	1	0	0	0	0	0	1	0	1	0	0	25.4291	113.04	357.54	45.2322	42.4902	4	13.4	113	0.6328	209.924	92.3974	1.86	4.8	3.21216	12.6	0.82	152.5	111.5
1322	56302213002	0	109	1	56	1	2	2	1	0	0	1	0	3	1	2	23.9838	185.58	94.695	58.3766	36.2322	3	11.4	126	0.9605	214.563	130.671	1.75	5.2	5.57592	15.5	0.86	152.5	98.5
1323	56302214001	0	109	0	66	1	0	0	0	0	0	1	0	1	0	2	26.6091	100.26	114.165	64.1756	36.7751	3	11.2	414	0.6667	178.996	89.6912	0.56	5.4	4.76448	13.2	1.1	123	85.5
1324	56302215001	0	109	0	56	1	0	0	0	0	0	1	0	2	0	0	23.0963	105.12	73.455	53.7374	32.7415	2	5.9	247	0.7345	209.537	136.856	3.04	5.2	4.23864	14.8	1	128	90
1325	56302215002	0	109	1	56	0	2	2	1	0	0	1	0	1	1	0	23.6609	206.82	274.35	55.2838	38.5285	3	5.9	209	0.791	328.997	215.723	1.62	6	5.25672	18.3		129.5	82.5
1326	56302216001	0	109	0	46	0	0	0	0	0	0	1	0	1	0	0	21.9877	116.28	97.35	60.3096	31.1021	2	7.3	229	0.5537	226.934	139.949	2.11	5.7	3.5952	14.2	0.59	108.5	59.5
1327	56302217001	0	109	1	78	0	0	0	0	0	0	0	0	1	0	2	19.3187	103.68	92.04	41.7528	29.5171	1	10.3	204	0.9266	199.486	129.898	5.34	5.3	5.80776	16.1	1.31	120.5	72
1328	56302218001	0	109	0	56	0	2	2	1	0	0	1	0	1	0	0	23.046	157.32	146.91	63.0158	34.1212	2	7	201	0.7345	226.548	132.604	1.15	5.2	4.57632	14.4		116	74
1329	56302301001	0	109	1	65	1	0	0	0	0	0	1	1	1	0	2	22.7362	102.24	119.475	31.7012	38.0253	3	8.2	176	0.9153	150.387	92.3974	0.6	5.7	4.1832	18.7	0.85	130	89
1330	56302301002	0	109	0	65	0	0	0	0	0	0	1	1	1	1	0	21.6327	92.7	104.43	73.0674	28.5786	1	6.1	240	0.6215	237.372	134.537	1.09	4.9	2.98368	14.5	0.96	128	61
1331	56302302001	0	109	1	72	0	0	0	0	0	0	1	1	1	0	2	17.2992	108.36	84.075	61.856	23.9324	1	3.6	245	0.7571	184.795	102.836	4.51	5.2	3.96144	14.9	1.02	117	78
1332	56302303001	0	109	0	69	1	0	0	0	0	0	0	1	1	0	0	18.4204	112.32	61.95	72.2942	24.3471	1	9.3	240	0.7232	234.28	141.496	0.38	5.8	2.95512	15.8	0.91	137	81
1333	56302304001	1	85	1	64	0	0	0	0	0	0	1	1	1	0	2	25.8413	103.14	129.21	29.3816	44.4575	4	7.9	184	0.9944	185.181	122.166	2.92	5.3	7.09128	15.6		125.5	72.5
1334	56302304002	0	109	0	66	0	0	0	0	0	0	1	1	1	0	0	24.295	97.2	73.455	59.5364	33.2356	2	6.1	216	0.3616	204.898	121.006	6.23	5.3	4.17648	14.1		117.5	80
1335	56302306001	0	109	1	46	0	0	0	0	0	0	1	1	2	1	2	22.2157	99.54	160.185	57.2168	32.3013	2	5.7	247	0.8249	190.98	72.6808	0.2	5.3	5.54568	13.3	0.87	134.5	77.5
1336	56302306002	0	109	0	44	0	0	0	0	0	0	1	1	2	0	0	21.2446	101.16	90.27	40.9796	32.4915	2	5.7	208	0.6328	146.521	82.7324	1.03	5.4	3.79176	14.3	0.75	85	52
1337	56302307001	0	109	1	57	0	0	0	0	0	0	1	1	1	1	2	23.8915	100.44	57.525	78.4798	30.4173	2	8.8	276	0.8023	211.47	112.887	0.68	4.8	5.64144	18.4		121	85
1338	56302308001	0	109	0	71	1	0	0	0	0	0	0	1	1	0	0	22.5316	88.92	54.87	62.6292	29.6799	2	4.3	84	0.4859	149.614	75.387	1.4	5.4	2.06472	13.1	0.82	101	52
1339	56302309001	0	109	1	75	0	0	0	0	0	0	0	1	1	1	0	20.2848	89.1	89.385	56.057	28.1595	1	5.9	130	0.7345	149.228	71.521	0.68	5	4.92576	15.1	1.03
1340	56302310001	0	109	1	64	1	0	0	0	0	0	1	1	1	1	2	24.7079	99.36	75.225	52.191	35.0662	3	11.3	214	0.791	205.671	128.351	1.19	5.9	4.78632	14.1		134	89
1341	56302310002	0	109	0	63	0	0	0	0	0	0	1	1	1	0	0	18.1277	95.4	73.455	77.7066	23.2249	1	6.3	254	0.6328	189.821	85.052	1.59	5.3	5.67336	12.3		112	69
1342	56302312001	0	109	0	71	0	0	0	0	0	0	1	1	1	0	2	17.4823	97.74	93.81	47.9384	25.6026	1	11.3	245	0.8475	182.862	105.928	23.45	5.2	5.54232	14.1	1.06	110	70
1343	56302313001	0	109	0	61	0	0	0	0	0	0	1	1	1	0	0	27.7956	98.1	119.475	42.526	42.6535	4	8.4	372	0.565	195.233	121.006	1.23	5.9	3.42384	14.9	0.8
1344	56302313002	0	109	1	62	0	0	0	0	0	0	1	1	1	0	2	22.6326	95.22	122.13	50.258	33.1924	2	8.1	229	0.9605	214.563	129.124	3.72	4.9	4.50744	15.8	0.87
1345	56302314001	0	109	0	58	0	0	0	0	0	0	1	1	1	0	0	25.113	99.18	80.535	54.5106	35.3659	3	9.7	268	0.6554	251.29	161.599	0.74	5.6	3.696	15.8
1346	56302314002	0	109	1	57	0	0	0	0	0	0	1	1	2	0	2	20.9862	106.92	89.385	59.1498	29.3929	1	13.6	245	0.8701	259.795	158.506	0.33	6.1	5.25504	17.2	1.12
1348	56302317001	0	109	1	54	1	1	1	0	1	0	0	1	1	0	1	23.9109	102.6	101.775	58.3766	33.6698	2	7.3	141	0.9944	211.084	121.779	3.28	4.8	5.36088	15.3		122	82
1349	56302318001	1	49	0	61	0	0	0	0	0	0	1	1	1	0	0	18.2365	102.06	62.835	89.6912	22.6602	1	11.7	165	0.6102	218.816	117.913	0.27	5.3	3.42384	11.8	0.83	107.5	69
1350	56302318002	0	109	1	59	1	0	0	0	0	0	1	1	1	0	2	21.7757	104.4	78.765	52.5776	31.1138	2	10.2	183	1.0283	165.851	97.8098	1.85	5.4	3.9648	15.3		107.5	72
1351	56302319001	0	109	0	55	0	0	0	0	0	0	1	1	2	0	0	23.3486	90.18	160.185	44.459	35.8763	3	5.1	204	0.6215	249.744	167.011	0.48	5.8	4.97952	13.7		92	60
1352	56302319002	0	109	1	55	0	0	0	0	0	0	1	1	2	1	2	25.0595	90.18	228.33	30.5414	44.0708	4	5.7	368	1.1639	190.98	103.222	1.31	5	6.32352	12.9	1.37	109	73
1353	56302320001	0	109	0	59	0	0	0	0	0	0	0	1	2	0	0	24.1353	100.8	100.005	68.8148	32.5638	2	8.5	225	0.6441	278.739	157.733	0.54	5.5	3.55152	15.8	0.99	109	81
1354	56302321002	0	110	0	57	0	0	0	0	0	0	1	1	1	0	0	21.6239	99.72	62.835	46.392	31.386	2	4.6	187	0.5989	150.774	87.7582	0.25	5.5	4.07064	14.7		106	71
1355	56302322001	0	109	0	66	1	0	0	0	0	0	1	1	1	0	0	21.7311	110.16	87.615	80.0262	28.4132	1	8.8	211	0.5085	247.037	129.511	0.37	5.2	2.8392	13.5	0.95	140	73
1356	56302322002	0	109	1	65	1	0	0	0	0	0	1	1	1	1	2	15.6402	106.56	93.81	47.1652	23.2417	1	5.7	300	1.2204	153.094	86.985	0.86	4.9	8.89392	10.3	1.03	160	106
1357	56302324001	0	109	0	64	0	0	0	0	0	0	1	1	1	0	0	25.3982	108.18	230.985	37.8868	42.6495	4	7	197	0.565	193.3	96.65	0.39	5.2	3.96144	15.3		115	75
1358	56302324002	0	109	1	75	0	0	0	0	0	0	1	1	1	0	0	21.7844	102.78	68.145	37.8868	33.6365	2	8.1	148	0.9492	119.073	64.5622	3.17	4.8	6.0564	13.3	1.18	110	73
1359	56302325001	0	109	0	48	0	0	0	0	0	0	1	1	1	0	0	25.3958	101.16	109.74	56.8302	36.1016	3	7.7	209	0.7345	206.444	122.939	0.41	5.3	5.95728	14.7	0.82	110	77
1362	56346101001	1	109	1	47	0	0	0	0	0	0	1	1	1	0	2	18.026	112.5	257.535	36.3404	31.0008	2	7.5	209	0.9831	236.599	150.774	1.3	5.2	5.12904	13.5	0.93	125	85
1363	56346101002	0	109	0	49	1	0	0	0	0	0	1	1	2	0	0	26.8609	115.38	260.19	40.9796	44.8252	4	5.4	157	0.7458	184.408	100.903	2.14	5.4	4.26048	11.2		135.5	92.5
1364	56346102001	0	110	0	54	0	0	0	0	0	0	1	1	1	0	0	18.8	100.8	149.565	46.7786	28.6552	1	5.6	212	0.7006	193.687	114.047	0.35	5.3	3.76656	12.7	1.06	128	71
1365	56346102002	0	110	1	59	0	0	0	0	0	0	1	1	2	0	2	20.1953	115.38	69.03	57.6034	28.4133	1	12.3	133	0.9492	184.795	110.954	170.5	5.9	4.28232	12.3		110.5	68
1366	56346103001	0	110	0	54	1	0	0	0	0	0	1	1	1	0	0	20.8274	108.9	69.915	48.325	30.4089	2	5.7	190	0.6328	193.3	136.47	1.16	5.5	3.96816	14		172.5	89
1367	56346103002	0	110	1	56	1	0	0	0	0	0	1	1	2	1	2	25.1787	114.3	401.79	68.4282	38.4096	3	6.2	189	0.8927	221.908	99.7428	0.83	5.1	4.5024	14.9	0.84	134	89
1368	56346104002	0	110	1	56	0	2	2	1	0	0	1	1	3	0	2	27.2957	136.62	116.82	45.6188	42.6285	4	10.2	224	1.1074	238.532	177.063	1.14	5.8	4.74432	14.4	1.12	127	82.5
1369	56346106001	0	110	0	64	0	0	0	0	0	0	1	1	1	0	0	21.4095	101.16	140.715	71.521	29.2706	1	7.8	204	0.7458	209.151	114.047	2.09	5.5	3.26424	11.6		116.5	69.5
1370	56346107001	0	110	1	49	1	0	0	0	0	0	1	1	1	0	2	35.748	104.58	164.61	39.8198	57.4749	4	9.9	147	1.1187	211.084	138.789	5.58	5.6	6.93336	14.3	1.02	146.5	91
1371	56346107002	0	110	0	46	0	0	0	0	0	0	1	1	2	0	0	24.2309	89.46	54.87	45.2322	34.6727	3	11.2	364	0.7232	173.97	117.14	51.6	5.3	3.0156	11.6		119.5	87
1372	56346108001	0	110	1	58	1	0	0	0	0	0	1	1	1	1	2	25.1346	101.7	79.65	86.2118	31.8391	2	6.9	178	0.7571	255.156	164.692	2.48	5.4	4.10256	15.1	0.94	163.5	95.5
1373	56346108002	0	110	0	55	1	0	0	0	0	0	1	1	1	0	0	27.3973	105.48	130.98	59.923	39.0546	3	7.8	203	0.8023	224.228	140.336	4.23	5.7	3.83208	13.5	1.1	153	81
1374	56346109001	0	110	1	57	0	0	0	0	0	0	1	1	1	1	2	23.2872	115.38	63.72	55.2838	32.9953	2	4.2	174	0.791	192.913	125.258	0.82	5.1	3.5028	13.5	0.88	107.5	74
1375	56346109002	0	110	0	56	0	0	0	0	0	0	1	1	1	0	0	21.8667	115.2	130.095	63.789	30.9799	2	8.6	257	0.5989	248.584	163.532	1.91	5.3	3.3264	12.5	0.85	123	73
1376	56346110001	0	110	0	47	0	1	1	0	1	0	1	1	1	0	0	17.5541	99.72	98.235	51.4178	25.3779	1	6.9	246	0.7684	218.816	150.774	0.73	4.9	3.06264	13.6	1.14	103	63.5
1377	56346111002	0	110	1	61	0	0	0	0	0	0	1	1	2	1	2	20.0708	102.42	38.94	57.2168	27.2594	1	8	195	0.7458	192.913	129.511	0.42	5.1	2.85768	13	1.02	120	66
1378	56346112001	0	110	1	62	0	0	0	0	0	0	1	1	1	0	2	18.1742	90.72	76.11	56.057	25.057	1	6.2	185	0.8701	182.475	122.939	0.57	5.3	4.3764	14.5	0.97	111	64
1379	56346113001	1	109	0	59	0	0	0	0	0	0	1	1	1	0	0	22.154	123.66	441.615	51.8044	36.6765	3	6.7	184	0.7006	271.78	119.073	1.44	5.8	3.55992	13.1	0.79	128.5	71.5
1380	56346113002	1	50	1	62	1	2	2	1	0	0	1	1	1	0	1	22.0393	154.62	59.295	59.1498	31.9215	2	10.2	336	1.3108	180.542	106.315	41	6.8	6.00264	15.1	1.63	146.5	93.5
1381	56346114002	0	110	0	43	1	0	0	0	0	0	1	1	1	0	0	26.0924	116.1	279.66	44.0724	42.9934	4	7.2	186	0.678	157.346	56.057	0.96	5.1	5.08704	13.2	0.93	117	77.5
1382	56346116001	0	110	0	57	0	0	0	0	0	0	1	1	1	0	0	23.3685	109.44	280.545	43.2992	38.5334	3	4.5	150	0.6554	278.739	164.305	1.08	5.9	4.05048	11.6	0.88	106	72.5
1383	56346116002	0	110	1	55	1	0	0	0	0	0	1	1	1	1	2	17.0606	115.92	449.58	31.3146	32.3182	2	6.4	239	0.8475	230.414	66.4952	0.49	4.9	5.25168	12.1		116.5	76
1384	56346117001	0	110	1	48	0	0	0	0	0	0	1	1	2	0	2	22.5516	109.8	57.525	38.66	34.7052	3	6.6	157	1.017	179.769	131.831	0.74	5.1	4.73928	13.9		103.5	48
1385	56346117002	0	110	0	46	1	0	0	0	0	0	1	1	2	0	0	32.6618	105.84	154.875	37.8868	53.0568	4	6.3	185	0.6215	178.996	111.727	2.74	5.2	4.88544	13.8	1	154	91.5
1386	56346203001	0	109	1	54	1	0	0	0	0	0	1	0	3	1	0	19.1053	101.52	66.375	69.588	25.2011	1	6.7	183	0.8814	209.537	136.47	0.46	5.2	4.6536	12.5	0.98	70.5	72
1387	56346203002	0	109	0	54	0	0	0	0	0	0	1	0	2	0	0	27.3822	102.42	107.085	38.66	43.0255	4	5.7	196	0.6893	189.047	134.15	0.76	4.8	3.48936	9.6	0.95	124	80.5
1388	56346208002	0	109	0	69	0	0	0	0	0	0	1	0	1	0	0	23.2568	107.46	74.34	79.6396	30.1093	2	5.6	162	0.7797	279.512	186.728	6.46	5.4	3.81024	12.7	1.16	110.5	65
1389	56346209001	0	109	1	64	1	0	0	0	0	0	1	0	1	1	2	15.8494	109.26	84.96	55.2838	22.5756	1	5.3	161	0.9944	210.31	142.655	0.43	5.3	5.86656	11.5		168	86
1390	56346210001	0	109	1	57	1	0	0	0	0	0	1	0	1	0	0	22.3054	114.3	57.525	73.8406	29.3285	1	7.5	168	1.017	216.109	136.083	0.45	5.8	4.13784	13.1	1.13	154.5	80
1391	56346210002	0	109	0	56	1	0	0	0	0	0	1	0	1	0	0	30.3532	117.72	158.415	52.191	45.8645	4	10.1	304	0.904	289.563	203.352	1.64	5.3	6.678	13.1		162.5	94.5
1392	56346212002	0	109	0	61	0	0	0	0	0	0	1	0	1	0	0	21.313	103.32	150.45	47.5518	32.4401	2	4.8	155	0.6893	182.089	108.635	0.37	5.4	3.62544	12.3	0.95	112.5	69.5
1393	56346214002	0	109	1	67	0	0	0	0	0	0	1	0	1	0	2	21.5101	100.62	89.385	34.794	34.3732	3	8.6	146	0.7684	168.944	117.14	40.3	5.2	3.71952	13.1	1.42	106	67
1394	56346216001	0	109	1	68	1	0	0	0	0	0	1	0	1	0	2	24.0567	103.86	60.18	49.0982	34.5398	3	7.2	196	0.791	141.496	82.3458	0.33	5.1	4.70064	11	1.04	137	79
1395	56346216002	0	109	0	62	1	0	0	0	0	0	1	0	1	0	0	23.065	111.24	59.295	67.2684	30.9152	2	9	101	0.6441	225.774	144.588	0.72	5.4	4.2504	12.5		170	102
1396	56346217001	0	109	1	58	1	0	0	0	0	0	1	0	1	1	2	20.5214	97.56	32.745	66.8818	26.5067	1	5.1	184	1.0622	174.357	103.995	0.48	5.1	6.45792	10.5	1.26	152.5	94.5
1397	56346218001	1	110	0	60	0	0	0	0	0	0	0	0	1	0	0	23.6531	114.12	76.11	65.722	32.3151	2	5.5	226	0.7571	199.486	122.166	0.48	5.6	3.50616	11.7		122.5	71.5
1398	56346219002	0	109	0	55	0	0	0	0	0	0	1	0	1	0	0	21.7832	108.9	134.52	63.4024	30.7865	2	4.6	162	0.6441	188.661	102.449	0.56	5.1	3.92448	11.8		117	65.5
1399	56346220001	0	109	0	58	1	2	2	1	0	0	1	0	1	0	0	21.521	131.4	121.245	32.4744	36.7958	3	4	241	0.7684	148.068	86.2118	34.84	5	4.30752	11	1.03	184.5	116.5
1400	56346221001	0	109	1	66	1	0	0	0	0	0	1	0	1	0	2	19.1065	97.74	84.075	51.4178	27.3176	1	5	165	0.9831	199.872	131.057	0.42	5.4	3.75816	13.1	1.05	128.5	88.5
1401	56346301001	1	106	0	60	1	3	3	0	0	1	0	0	1	0	0	30.5921	115.02	208.86	39.8198	50.5191	4	7.4	314	1.356	233.12	151.161	14.51	5.3	7.20048	13.6	1.51	115.5	72
1403	56346303002	0	106	1	45	0	1	1	0	1	0	1	0	3	1	0	20.6751	96.12	94.695	44.8456	30.7648	2	6.6	205	1.1413	216.109	160.439	0.45	5.1	5.18784	16	0.92	112	73.5
1404	56346304001	0	106	0	72	1	0	0	0	0	0	0	0	1	0	0	28.6973	115.92	148.68	63.0158	41.1513	4	7	199	0.6893	250.903	158.893	2.87	5.7	3.95304	13.8	1.13	180.5	98
1405	56346306001	0	106	0	40	0	0	0	0	0	0	1	0	3	0	0	21.8279	94.68	78.765	57.99	30.0595	2	3.4	250	0.6554	182.089	114.82	0.56	5.3	3.1668	15.1		110.5	73
1406	56346306002	0	106	1	43	1	3	3	0	0	1	1	0	3	1	2	27.9522	112.5	257.535	27.8352	51.9251	4	4.6	171	0.8475	143.042	49.8714	1.76	5.3	2.74176	17.8		142	88
1410	56346315001	0	106	0	49	0	0	0	0	0	0	1	0	2	1	0	22.8624	104.4	144.255	50.258	34.2403	3	4	178	0.7006	241.238	165.851	0.57	5	3.82704	13	0.78	104.5	62.5
1411	56346315002	0	106	1	56	1	0	0	0	0	0	1	0	1	0	2	21.0077	109.62	194.7	43.6858	33.5148	2	8.9	197	1.2769	236.599	145.748	1.06	5.5	4.26048	16.8	1.11	134	84
1412	56346316001	0	106	0	71	1	0	0	0	0	0	1	0	1	0	1	22.495	98.46	71.685	63.4024	30.3217	2	7.9	161	0.7571	223.841	153.867	0.82	5.4	3.402	12.9	1.06	147.5	66
1415	56346320001	0	106	0	57	1	0	0	0	0	0	0	0	1	0	0	31.5438	124.92	138.06	72.6808	43.8686	4	6.9	195	0.791	207.218	85.052	2.67	5.7	5.6196	13.5	0.89	140	76.5
1416	56346322001	0	106	0	65	0	0	0	0	0	0	0	0	1	0	0	18.6667	94.14	54.87	96.65	22.4342	1	4.1	137	0.6667	199.872	98.583	0.9	5.3	3.01896	13	0.98	103	52.5
1417	56346323001	0	106	1	60	0	0	0	0	0	0	1	0	3	0	1	22.8407	99	65.49	60.6962	31.0078	2	5.4	158	1.017	200.645	130.671	0.62	4.9	4.75104	18.3		132	68
1418	56346323002	0	106	0	54	0	0	0	0	0	0	1	0	3	0	0	20.6418	99.18	35.4	97.4232	24.5872	1	6.4	222	0.7684	196.779	93.9438	5.41	5.2	3.34824	13.2		119	67
1421	56346327002	0	106	1	73	1	0	0	0	0	0	1	0	1	0	2	24.7657	110.52	59.295	45.2322	36.6176	3	6.1	125	1.1752	170.491	113.66	0.66	5.6	6.33192	15.3	1.44	143	84.5
1422	56604102001	0	110	0	60	1	0	0	0	0	0	1	1	1	1	0	28.1817	117	169.035	45.2322	44.3523	4	7	197	0.5537	164.692	85.8252	1.01	5.9	3.88416	14.5	0.87	120.5	73
1423	56604102002	0	110	1	62	1	2	2	1	0	0	1	1	1	0	2	24.6477	149.4	171.69	57.99	37.3563	3	8.4	183	0.9153	163.918	77.7066	0.31	6.2	3.92448	16.7	1.04	151	80
1424	56604104002	0	110	0	71	0	1	1	0	1	0	1	1	1	0	0	20.0008	103.86	64.605	80.0262	25.59	1	4.5	215	0.6102	221.908	133.764	0.31	5.5	3.75816	13.9	1.09	118	58
1425	56604105001	0	110	1	49	0	0	0	0	0	0	1	1	2	0	0	23.746	94.68	74.34	45.6188	34.6515	3	5.5	230	0.7232	243.558	178.609	0.65	5.5	4.92576	17.2	1.4	121	65.5
1426	56604105002	0	110	0	49	0	0	0	0	0	0	1	1	1	0	0	20.1467	96.12	67.26	67.655	26.5732	1	6.3	143	0.8814	165.851	86.985	2.29	5.9	7.08792	15	1.58	130	77.5
1427	56604108001	0	110	1	51	0	0	0	0	0	0	0	1	1	0	0	19.8835	103.32	53.1	74.2272	25.6658	1	4.1	293	0.6328	173.583	92.784	0.5	5.5	3.76824	14.9	1.01	120	66.5
1428	56604110002	0	110	0	71	1	2	2	1	0	0	1	1	1	1	0	27.9225	164.88	290.28	53.7374	45.0629	4	8.1	262	0.6441	242.012	124.872	12.15	5.7	6.63264	15	0.89	144	57
1429	56604111002	0	110	0	66	1	0	0	0	0	0	1	1	1	1	0	24.3995	117.36	171.69	54.124	36.7243	3	6.8	139	0.7345	243.558	150.774	0.35	5.5	4.72248	14	1.31	180.5	84
1430	56604114001	0	110	1	58	0	0	0	0	0	0	1	1	1	1	2	23.5508	91.44	48.675	82.3458	29.0709	1	8.1	308	0.9492	193.687	95.8768	0.65	4.9	5.23824	16.9	1.23	115.5	62.5
1431	56604114002	0	110	0	51	1	0	0	0	0	0	1	1	1	0	0	41.3903	106.56	85.845	47.1652	61.2245	4	5.5	257	0.5424	209.924	140.336	3.2	5.4	4.8888	13.8
1432	56604115001	0	110	1	82	1	0	0	0	0	0	0	1	2	1	2	22.8472	92.52	68.145	55.2838	31.5115	2	4.3	93	1.582	183.635	112.114	0.52	5.1	6.60576	13.7	1.83
1433	56604116001	0	110	1	67	1	0	0	0	0	0	0	1	1	1	2	19.6616	111.78	68.145	70.7478	26.2013	1	6.9	276	0.7345	168.944	89.6912	0.68	5.8	3.69264	15.3		132.5	56.5
1434	56604117002	0	110	1	64	1	0	0	0	0	0	1	1	2	1	2	26.9482	119.88	101.775	43.2992	41.7185	4	5.7	110	0.8927	156.96	90.851	3.11	6.3	3.90936	15.1	1.44	147	75
1435	56604120001	0	110	0	52	0	0	0	0	0	0	1	1	2	1	0	23.9682	100.98	110.625	59.5364	33.6942	2	5.6	205	0.6667	215.723	125.258	3.74	5.1	4.116	15.5	0.83	104	65.5
1436	56604122001	0	110	0	46	0	0	0	0	0	0	1	1	1	0	0	19.5721	91.26	112.395	61.0828	27.0658	1	7.7	120	0.6102	224.615	150.774	0.86	4.6	4.04376	11.7	1.12	124.5	66
1437	56604123001	0	110	1	57	1	0	0	0	0	0	1	1	1	1	2	24.5222	105.84	50.445	55.6704	33.9748	2	5.3	225	0.8475	185.955	115.98	6.57	5.3	4.35792	17.1	0.9	124	80.5
1438	56604123002	0	110	0	51	1	0	0	0	0	0	1	1	1	0	0	26.4651	120.96	121.245	47.5518	40.3975	4	6.8	241	0.7458	225.774	143.815	7.17	5.5	4.87704	14.9		132	75
1439	56604124002	0	110	0	49	0	2	2	1	0	0	1	1	1	1	0	22.8444	129.42	119.475	44.8456	35.6535	3	9	267	0.8475	142.655	71.521	0.64	6	4.97952	14.6	0.84	105	63
1440	56604125002	0	110	0	49	0	2	2	1	0	0	1	1	1	0	0	21.5911	130.68	176.115	54.124	32.8957	2	6.4	186	0.565	190.594	108.248	0.71	5.5	2.99712	13.7		111	63
1441	56604126001	0	110	1	79	1	2	2	1	0	0	1	1	1	1	0	20.7346	126.36	67.26	63.0158	28.8658	1	4.7	260	0.7797	165.851	85.052	0.53	5.6	3.33312	14.9	1.06	143	78.5
1442	56604126002	1	50	0	72	1	1	1	0	1	0	1	1	1	0	0	19.5784	102.96	83.19	82.7324	25.126	1	5.5	193	0.8927	199.099	93.9438	0.16	5.6	3.32304	14.1	1.06	147.5	84.5
1443	56604127001	0	110	1	74	1	0	0	0	0	0	0	1	1	0	2	20.8592	108.18	55.755	68.4282	27.6733	1	8.8	390	0.7345	193.687	106.315	0.33	5.1	4.75104	12.3	0.99	186	87
1444	56604129001	0	110	0	65	0	0	0	0	0	0	1	1	1	1	0	21.6327	105.48	95.58	68.8148	29.2702	1	5.4	216	0.5537	194.846	97.0366	0.4	5.2	3.77664	13.9	0.93	100.5	64
1445	56604129002	0	110	1	76	0	0	0	0	0	0	1	1	1	1	2	20.3043	108.36	99.12	54.5106	29.2257	1	6.6	170	1.0283	170.877	90.851	0.9	4.4	6.45456	13.6	1.25	110	60
1446	56604130002	0	110	0	74	1	0	0	0	0	0	1	1	1	0	0	26.5436	99.54	74.34	73.0674	34.7059	3	9.4	280	0.678	228.481	127.965	1.71	5.3	2.91816	14.5	0.88	152.5	63.5
1447	56604131001	0	110	1	70	0	0	0	0	0	0	1	1	2	1	0	17.2635	99.72	129.21	88.5314	22.3141	1	5.3	141	0.6215	174.357	42.9126	3.83	5.6	7.5432	14	1.17	123.5	72.5
1448	56604133002	0	110	0	49	1	1	1	0	1	0	1	1	1	0	0	29.235	99.54	177	32.861	49.6401	4	8.3	286	0.8136	202.192	123.712	0.44	5.6	3.8808	14.3		107	61.5
1449	56604134002	0	110	0	55	0	0	0	0	0	0	1	1	1	1	0	23.1262	100.26	37.17	57.2168	31.2646	2	4.9	191	0.5198	179.769	108.248	0.75	5.2	2.5368	14.9		91	60
1450	56604136001	0	110	0	56	1	0	0	0	0	0	1	1	1	0	0	23.358	100.98	76.11	47.9384	33.9687	2	5.5	175	0.9153	195.62	133.764	2.58	5.5	4.23192	13.7	1.4	139	74
1451	56604136002	0	110	1	60	0	0	0	0	0	0	1	1	1	0	2	25.2106	103.68	55.755	40.2064	38.0312	3	5.4	182	0.7119	161.599	114.434	0.33	5.8	5.40624	17.1		125	75
1452	56604137001	0	110	1	62	0	0	0	0	0	0	1	1	1	1	2	22.4259	87.3	43.365	57.2168	29.8377	2	5.2	246	0.8475	174.357	116.753	1.95	5.8	3.05256	15.9	1.14	95.5	58.5
1453	56604201001	0	109	0	58	0	0	0	0	0	0	1	1	1	0	0	20.1467	101.7	123.9	62.6292	28.1993	1	4.5	293	0.678	235.053	140.336	0.23	5.2	3.10632	14.6	0.67	102	55
1454	56604202001	1	85	1	70	1	2	2	1	0	0	1	1	2	0	2	25.1858	126.36	56.64	37.8868	39.737	3	11.2	393	1.0735	190.207	130.284	18.11	7.7	5.84472	17.5	1.36	161	83
1456	56604203001	0	108	0	71	1	0	0	0	0	0	1	1	1	1	0	46.5546	83.88	98.235	66.8818	61.8465	4	5.3	214	0.8701	236.599	143.815	1.12	5.2	5.22648	14.6	0.97	140	79
1457	56604203002	0	108	1	75	0	0	0	0	0	0	1	1	1	1	2	18.9313	124.92	66.375	84.2788	24.5767	1	6.7	223	0.9266	204.125	98.9696	0.69	5.5	6.0144	16.4	0.93	105.5	59
1458	56604204002	0	108	0	53	0	0	0	0	0	0	1	1	1	1	0	25.2433	110.16	100.89	66.4952	34.7159	3	5.3	210	0.8249	235.439	137.63	2.41	5.1	3.44232	13.6	0.83	115.5	61
1459	56604205002	0	108	0	67	1	2	2	1	0	0	1	1	1	1	0	19.4521	140.94	122.13	60.6962	28.4326	1	4.3	302	0.6441	221.135	129.898	0.53	5	5.74728	12.4		154.5	80
1460	56604206001	0	109	0	60	0	0	0	0	0	0	1	1	1	0	0	20.8812	91.26	59.295	64.5622	27.4976	1	6	226	0.6102	200.259	118.3	0.32	5.1	3.39864	13.6	0.76	103.5	70.5
1461	56604207001	0	108	0	75	0	0	0	0	0	0	1	1	1	1	0	24.2029	119.52	94.695	51.0312	35.7608	3	7.5	244	0.9379	264.048	175.903	0.39	5.5	5.77248	14.3	1.1	116.5	70.5
1462	56604207002	0	108	1	79	1	0	0	0	0	0	1	1	1	0	0	21.7241	112.32	63.72	68.8148	29.08	1	5.7	199	1.2769	225.001	133.377	1.53	5.6	4.64016	12.9	1.08	137	64.5
1463	56604208001	0	109	1	71	1	0	0	0	0	0	1	1	1	0	2	23.2705	98.28	51.33	55.2838	31.9727	2	5.9	289	0.904	189.047	115.207	1.31	5.4	7.83552	14.8	0.94	134	79
1464	56604208002	0	109	0	66	1	0	0	0	0	0	1	1	1	0	0	25.9656	108	100.89	51.0312	38.0233	3	7	246	0.8701	245.491	167.011	0.74	5.4	5.98416	13.2	0.79	113	62
1465	56604211001	0	108	0	56	0	0	0	0	0	0	1	1	1	0	0	18.9877	106.38	63.72	76.1602	24.6378	1	6	279	0.5537	230.027	137.63	0.26	5.9	3.12144	14.8	0.62	102	64
1466	56604211002	0	108	1	58	1	0	0	0	0	0	1	1	1	0	1	22.575	99	92.04	66.4952	30.4973	2	10.5	345	0.8475	227.321	131.444	3.86	5.8	4.43352	15.9		133	81
1467	56604214001	0	108	0	64	1	2	2	1	0	0	1	1	1	1	0	22.3019	131.4	68.145	78.8664	29.6249	2	8.7	348	0.6215	227.707	117.913	1.34	6.1	3.25416	15.8		162.5	81.5
1468	56604214002	0	108	1	62	1	0	0	0	0	0	1	1	1	1	2	20.5486	103.68	72.57	62.2426	28.0273	1	6.1	320	1.0396	217.656	129.511	2.9	5.6	5.87664	15.5	1.08	128.5	81
1469	56604215002	0	108	0	45	1	0	0	0	0	0	1	1	1	1	0	27.9713	113.58	276.12	47.9384	44.9657	4	7.7	258	0.5989	351.806	238.919	2.19	6.2	6.36048	15.6	0.61	138	80.5
1470	56604216001	0	108	0	46	0	0	0	0	0	0	1	1	1	1	0	31.1829	90.18	118.59	51.4178	45.1147	4	8	401	0.7458	180.542	98.1964	5.68	5.2	3.89256	14.4		110	60
1471	56604216002	0	108	1	58	0	2	2	1	0	0	1	1	1	1	2	25.3203	136.8	69.915	69.588	34.8492	3	6.2	294	0.8927	178.996	86.5984	0.47	5.5	3.79848	16	0.98	120	63
1472	56604217001	0	108	1	57	0	0	0	0	0	0	1	1	1	0	1	19.9838	114.12	99.12	70.7478	27.1717	1	6.7	359	0.678	204.125	105.542	0.43	5.8	4.46544	12.7	0.75	109	56
1473	56604218001	0	108	1	64	1	2	2	1	0	0	1	1	2	0	0	22.8594	471.78	73.455	34.4074	44.7373	4	6.3	305	0.8927	169.331	110.568	13.21	7.9	4.03032	14.3	0.82	137	70.5
1474	56604218002	0	108	0	62	1	0	0	0	0	0	1	1	1	1	0	24.6914	100.08	53.1	68.4282	32.3377	2	5.1	241	0.6893	184.408	97.0366	0.32	5.3	2.8896	13.5	0.88	138	80.5
1475	56604219001	0	109	0	78	1	0	0	0	0	0	0	1	1	0	0	18.1702	95.4	49.56	84.6654	22.4415	1	3.8	226	0.904	170.104	66.8818	0.79	4.8	3.32976	15.6	1.01	140.5	77
1476	56604220001	0	108	1	57	0	2	2	1	0	0	1	1	1	1	0	20.6061	130.5	81.42	48.7116	30.9472	2	5.3	191	0.8701	173.583	100.516	0.91	5.5	6.26976	16.3		109	68
1477	56604220002	0	108	0	45	0	0	0	0	0	0	1	1	1	1	0	18.4721	117	50.445	88.5314	23.2811	1	6.9	217	1.13	208.764	98.9696	0.62	5.3	6.43272	13.7	1.39	95.5	66.5
1478	56604222001	0	108	0	60	0	0	0	0	0	0	1	1	1	0	0	20.6208	113.04	91.155	76.1602	27.4113	1	6.6	258	0.8362	238.146	133.764	0.55	5.6	3.3012	13.7	0.76	121.5	79.5
1479	56604223001	0	108	0	39	0	0	0	0	0	0	1	1	1	0	0	19.0343	81.9	78.765	57.2168	25.8281	1	4.2	180	0.6441	164.692	81.9592	0.29	5.5	2.99712	13.2	0.65	102	53.5
1480	56604223002	0	108	1	47	0	0	0	0	0	0	1	1	2	1	2	22.0083	96.3	90.27	66.4952	29.6004	1	6.1	302	0.7232	238.146	141.882	0.5	5.6	3.77664	17.2	0.67	117	60.5
1481	56604301002	0	109	1	61	0	0	0	0	0	0	1	0	1	1	1	21.2093	94.5	38.055	49.0982	29.5505	1	4	198	0.8475	161.599	97.8098	2.1	5.7	3.80856	16.5	0.76	117	75
1482	56604303001	0	109	0	59	0	0	0	0	0	0	1	0	1	0	0	19.0288	112.86	82.305	71.9076	25.5038	1	5.1	215	0.4972	219.589	138.403	0.22	6.1	4.15968	13.6		104	56.5
1483	56604303002	0	109	1	67	0	0	0	0	0	0	1	0	1	0	1	23.0224	104.76	79.65	44.459	34.383	3	8.2	207	0.9831	171.264	111.341	0.82	5.4	5.04168	13.5	1.4	119.5	76.5
1484	56604306001	1	85	1	71	1	2	2	1	0	0	1	0	1	1	2	21.9738	409.14	110.625	69.588	35.3957	3	5.3	118	1.2995	209.924	107.475	0.76	7.6	4.15128	18.4	1.3	148	81.5
1485	56604306002	0	109	0	70	1	0	0	0	0	0	1	0	1	0	0	18.4072	98.64	60.18	81.9592	23.189	1	4.2	105	0.7458	208.377	98.1964	0.96	5.2	2.7636	20.8	0.98	152.5	84.5
1486	56604310001	0	109	1	59	0	0	0	0	0	0	1	0	2	1	0	23.3886	117.72	141.6	51.0312	35.2833	3	6.1	244	0.8136	244.331	157.733	0.52	5.2	5.09712	16.6	0.87	122.5	72.5
1487	56604310002	1	49	0	58	0	1	1	0	1	0	1	0	1	0	0	23.5707	108	91.155	59.923	32.9821	2	5.6	233	0.8475	238.146	148.454	2.86	6.3	4.28904	14.5	0.97	108	55.5
1488	56604312001	0	109	1	48	0	0	0	0	0	0	1	0	1	1	2	24.2091	98.46	86.73	37.8868	37.618	3	8.8	310	0.904	174.743	111.727	0.47	5.6	4.10256	15	0.72	121	69
1489	56604312002	0	109	0	48	0	0	0	0	0	0	1	0	2	0	0	28.1048	116.28	230.985	34.0208	48.918	4	7.6	142	0.7119	209.151	120.619	1.62	5.4	6.13704	16.3	0.71	133	78.5
1490	56604313002	0	109	0	65	0	0	0	0	0	0	1	0	1	1	0	20.3433	99.9	63.72	65.722	27.093	1	4.8	156	0.6554	215.723	126.032	3.97	5.2	5.77248	21.3	0.98	127	70
1492	56604315001	0	109	0	69	1	0	0	0	0	0	0	0	1	0	0	25.0524	106.92	146.025	58.7632	36.1976	3	6.2	217	0.7119	221.522	124.485	1.57	6.1	4.15632	12.6	0.92	123.5	68.5
1493	56604317001	0	109	1	46	0	0	0	0	0	0	1	0	3	1	2	18.5771	94.86	138.945	39.4332	29.297	1	6.7	204	0.904	126.418	51.8044	0.78	4.7	6.27984	14	1.05	114	69
1494	56604317002	0	109	0	44	0	0	0	0	0	0	1	0	3	0	0	26.2376	104.76	66.375	75.7736	34.0722	2	6.5	148	0.6215	211.084	106.702	0.43	5.9	3.49272	17.2	0.68	106	63.5
1495	56604319002	0	109	0	43	0	0	0	0	0	0	1	0	1	1	0	22.705	114.84	55.755	56.4436	31.8291	2	7.3	146	0.7571	188.274	111.727	0.32	5.9	3.39192	17	0.71	102.5	58
1496	56604320001	0	109	0	61	1	2	2	1	0	0	1	0	1	1	0	22.892	126	253.995	59.5364	34.8794	3	5.6	226	0.678	281.445	165.465	0.65	5.6	4.49568	14.3	0.7	137	80
1497	56604320002	0	109	1	62	0	0	0	0	0	0	1	0	1	0	2	20.5197	111.24	107.97	40.9796	32.0552	2	3.9	168	0.9153	152.32	79.6396	0.47	5.8	5.58768	15.6	0.91	108	61
1498	56604321001	0	109	1	63	1	0	0	0	0	0	1	0	1	1	1	24.8845	102.24	84.075	47.5518	36.503	3	5.1	64	0.9605	186.341	112.501	0.93	5.5	6.41424	25.9		148.5	65
1499	56604321002	0	109	0	57	1	0	0	0	0	0	1	0	1	0	0	22.6164	95.22	76.11	86.2118	28.3444	1	5.1	138	0.8362	225.774	110.954	0.64	4.9	4.88376	12.7	0.89	122.5	89.5
1500	56604322001	0	109	1	72	1	0	0	0	0	0	0	0	2	1	0	18.6875	99.54	75.225	59.923	25.6327	1	7.3	116	0.9831	218.816	134.15	0.49	6	4.75104	15	0.85	140.5	93.5
1501	56604323001	0	109	0	42	0	0	0	0	0	0	1	0	2	0	0	33.4795	101.34	167.265	39.4332	53.8768	4	6.7	214	0.5989	229.64	148.454	1.49	5.4	5.09376	16.4	0.66	121.5	74
1502	56604323002	0	109	1	43	0	0	0	0	0	0	1	0	2	0	2	23.2708	105.84	84.075	42.9126	35.2206	3	9	234	0.7684	156.186	86.5984	0.47	5.7	4.63512	16.2		102	55.5
1503	56604324001	0	109	0	45	0	0	0	0	0	0	1	0	1	0	0	25.2429	96.48	94.695	52.5776	36.0699	3	5.9	211	0.678	170.877	102.062	0.73	5.5	3.75312	11	1	111	75
1504	56604325001	0	109	0	46	1	0	0	0	0	0	1	0	1	1	0	24.4798	122.04	163.725	71.1344	34.5035	3	6.5	158	0.5085	227.707	126.032	1.57	5.3	2.45112	13.5	0.8	141.5	75.5
1505	56604325002	0	109	1	50	0	0	0	0	0	0	1	0	2	0	0	22.3296	106.2	113.28	56.8302	31.9789	2	5.6	184	0.6441	304.641	213.017	1.07	5.9	3.90936	14.9	0.99	132.5	82
1506	56604326001	0	109	0	69	0	0	0	0	0	0	1	0	1	0	0	21.8304	108.18	49.56	68.4282	28.8428	1	4	213	0.7232	191.754	100.129	0.39	5.8	4.2504	14.1	0.97	123	70
1507	56604326002	0	109	1	71	1	2	2	1	0	0	1	0	1	0	2	19.1053	113.58	55.755	41.7528	28.901	1	7.4	263	0.8701	190.207	128.738	0.56	6.5	4.60656	16.1	0.92	136.5	73.5
1508	56604327001	0	109	1	79	1	0	0	0	0	0	0	0	1	0	2	19.9896	109.8	128.325	56.057	29.0532	1	6.5	133	0.6893	212.243	117.913	0.25	5.8	4.08744	15.6	0.75	148.5	77.5
1509	56604329001	0	109	1	50	0	0	0	0	0	0	1	0	1	1	2	24.109	118.62	159.3	28.995	42.8375	4	6	168	0.8701	180.156	102.062	15.16	5.7	5.30208	15.6	0.91	104	67.5
1513	56604332001	0	109	0	44	0	0	0	0	0	0	1	0	1	1	0	20.5991	92.88	95.58	60.6962	28.2935	1	8.3	275	0.7571	223.068	150.001	1.75	5.3	4.41504	14.3	1.23	113	69.5
1514	56604332002	0	109	1	48	0	0	0	0	0	0	1	0	2	1	2	21.1671	115.2	69.03	44.8456	31.7343	2	4.6	176	1.0396	276.419	221.135	0.53	6.3	4.36464	14.7		104	65
1515	56604334002	0	109	0	77	1	2	2	1	0	0	1	0	1	0	0	16.7216	121.68	61.065	77.7066	21.967	1	6.1	201	1.13	286.857	176.676	1.05	6.5	4.89552	15.3	1.18	152	74.5
1516	56604335001	0	109	0	60	1	2	2	1	0	0	1	0	1	0	0	24.8235	141.48	148.68	54.124	37.737	3	5.2	161	0.5989	195.233	100.129	0.5	5.5	4.6536	13	0.71	116.5	68
1517	56604335002	1	85	1	68	0	1	1	0	1	0	1	0	1	0	0	22.9459	94.86	143.37	35.9538	37.2057	3	5.1	188	1.1413	189.047	117.14	0.59	5.2	5.20296	15.2	1.15	120.5	66
1518	56604336001	1	25	0	70	1	1	1	0	1	0	1	0	1	0	0	23.6239	120.06	236.295	33.2476	41.5732	4	5.4	126	0.7571	189.821	95.4902	3.5	5.9	4.2168	19.4		125	100.5
1519	57457101002	0	108	1	58	0	0	0	0	0	0	1	1	1	1	2	20.2036	104.22	49.56	75.387	25.9541	1	5	300	0.9266	206.444	136.47	0.44	5.7	4.7124	15.9	1.11	118	63.5
1520	57457102001	0	109	0	67	0	0	0	0	0	0	0	1	1	0	0	17.4887	104.22	83.19	54.5106	24.8242	1	5.9	255	0.678	152.707	93.9438	0.63	5.5	4.16808	10.5	0.99	112	59
1521	57457103001	0	109	1	49	1	0	0	0	0	0	1	1	2	1	2	29.0767	112.14	177	48.325	44.9477	4	6	276	0.791	178.609	109.794	2.49	6	5.23824	15.7	0.72	143.5	79
1522	57457103002	0	109	0	50	0	0	0	0	0	0	1	1	3	0	0	22.293	94.5	92.925	64.9488	30.1345	2	7.1	305	0.678	173.583	108.248	0.46	5.8	4.03704	12.3	0.91	106	63.5
1523	57457104001	0	108	0	61	0	0	0	0	0	0	1	1	1	0	0	22.907	103.86	53.1	81.186	28.9875	1	6.2	212	0.6102	159.279	84.2788	1.61	5.7	2.85768	11.4	0.8	91	53
1524	57457104002	1	108	1	62	1	1	1	0	1	0	1	1	1	0	1	29.082	106.2	108.855	55.6704	41.764	4	7	397	0.791	308.893	247.811	1.77	5.5	5.41632	14.5	0.94	128.5	78
1525	57457105001	1	27	0	56	0	1	1	0	1	0	1	1	1	0	0	28.0209	115.02	176.115	49.0982	43.2259	4	5.3	241	0.6667	206.444	139.176	0.34	6	5.16936	12.2	0.85	122.5	70
1526	57457105002	0	109	1	56	0	0	0	0	0	0	1	1	1	1	2	18.6741	86.94	125.67	58.7632	26.1408	1	6.8	291	0.8701	196.393	103.609	3.06	5.5	4.66872	13.1		112	64
1527	57457108001	0	109	1	66	1	0	0	0	0	0	0	1	2	0	2	26.8915	102.42	123.9	49.4848	39.9428	3	9.6	308	0.7119	173.197	106.702	1.8	5.5	3.6708	14.2	0.92	139	97.5
1528	57457109001	1	109	1	63	1	2	2	1	0	0	1	1	1	0	1	24.4973	136.44	111.51	48.325	37.5971	3	6.4	296	0.8475	211.47	158.893	0.39	7	3.48432	14.4	0.99	145	77.5
1529	57457109002	0	109	0	56	0	0	0	0	0	0	1	1	1	1	0	28.157	117.18	115.935	57.2168	40.7639	4	8.2	350	0.6667	158.119	93.1706	0.65	5.6	4.6536	11.9		119.5	72.5
1530	57457111001	0	109	0	53	1	1	1	0	1	0	1	1	1	1	0	26.3051	91.08	92.925	64.1756	35.5049	3	5.5	304	0.7119	198.712	123.712	0.7	5.2	2.55864	12.3	1.08	119.5	61.5
1531	57457111002	0	109	1	58	1	0	0	0	0	0	1	1	1	0	1	24.4286	119.88	53.1	58.7632	34.0607	2	7.4	249	0.8136	236.213	181.702	0.82	5.6	3.3936	13.7	0.85	130	71.5
1532	57457112001	0	108	1	68	0	0	0	0	0	0	0	1	1	1	2	18.6643	91.62	46.905	58.3766	24.9599	1	6.2	286	0.9153	127.578	73.454	0.83	5	3.87072	14.9	1.14	93	53
1534	57457113002	1	109	0	80	1	0	0	0	0	0	1	1	1	0	0	22.1641	116.46	141.6	54.5106	32.8473	2	9.6	238	0.8814	238.146	168.944	2.1	5.2	5.43144	11.6	1.29	178	63
1535	57457114002	0	108	1	76	1	0	0	0	0	0	1	1	1	1	2	18.7085	131.94	126.555	59.5364	27.3183	1	5.2	199	1.356	192.14	117.913	2.78	5.4	6.86448	12.1	1.88	94.5	47.5
1536	57457117001	0	109	1	69	0	0	0	0	0	0	1	1	1	1	2	20.5249	112.5	146.025	87.7582	27.138	1	5.4	383	0.7684	205.671	105.155	3.53	5.2	6.10512	14.1	1.08	124.5	70.5
1537	57457117002	0	109	0	62	1	0	0	0	0	0	1	1	1	1	0	26.2463	99.9	99.12	75.387	34.6105	3	5.7	305	0.3164	245.104	167.398	0.62	4.9	4.05888	15.3	0.88	156.5	91.5
1538	57457118001	0	110	0	68	0	2	2	1	0	0	1	1	1	1	0	22.9165	149.76	59.295	80.7994	30.6954	2	4.6	252	0.9379	176.29	103.995	0.86	5.9	4.2756	11.5	1.1	119.5	74
1539	57457120001	0	108	0	61	0	0	0	0	0	0	1	1	1	0	0	26.9246	122.76	122.13	68.4282	37.6373	3	8.5	311	0.5311	152.32	76.9334	1.02	5	4.6032	11.9	0.85	112.5	76
1540	57457121001	0	109	1	45	0	0	0	0	0	0	1	1	1	0	2	23.1768	112.5	82.305	48.7116	34.1625	3	6.3	344	0.8475	146.908	88.918	1.42	5.5	4.36296	13.8	0.79	113	65
1541	57457121002	0	109	0	48	0	0	0	0	0	0	1	1	2	0	0	23.3798	88.74	71.685	60.6962	31.4214	2	6.3	330	0.7232	170.877	110.181	1.03	4.8	4.85352	12.1	0.84	125	68.5
1542	57457125001	0	109	1	52	0	0	0	0	0	0	1	1	2	1	2	18.4349	99.54	119.475	49.4848	27.2333	1	5.5	293	0.7684	159.666	97.8098	0.58	5.5	3.42384	13		81.5	46
1543	57457125002	0	109	0	47	0	2	2	1	0	0	1	1	1	0	0	23.4042	130.14	76.995	65.722	32.5494	2	7.1	301	0.7345	206.831	143.815	0.51	5.2	2.9904	11.8	0.86	117	80.5
1544	57457126002	0	108	0	54	0	0	0	0	0	0	1	1	1	0	0	24.4134	88.38	66.375	61.0828	32.6144	2	6.5	316	0.7345	172.037	110.568	0.54	5.5	3.21216	12.6		107	70
1545	57457201001	0	109	0	62	1	0	0	0	0	0	0	1	1	1	0	22.5612	107.1	53.1	84.2788	28.4341	1	7.8	265	0.6215	172.81	100.516	5.68	5	2.57376	13.6		147	87.5
1546	57457202001	0	109	1	76	0	2	2	1	0	0	0	1	1	1	2	17.6156	170.46	77.88	66.8818	25.3044	1	5.8	158	0.8927	174.743	112.501	1.07	5.2	3.80352	12.6	1	112	60
1547	57457204001	0	109	1	52	0	0	0	0	0	0	1	1	1	0	2	18.9949	93.78	43.365	49.4848	26.4943	1	7.2	351	0.8362	166.238	119.073	2.28	5	4.0992	15.2	0.85	107	67.5
1548	57457204002	0	109	0	46	0	0	0	0	0	0	1	1	1	0	0	22.4183	93.24	53.985	70.7478	28.8581	1	6.4	244	0.5989	150.001	90.0778	0.32	4.7	3.46416	9.7		100.5	56
1549	57457206002	0	109	1	76	1	0	0	0	0	0	1	1	1	0	2	22.0142	108.18	44.25	59.923	29.9203	2	5.6	111	0.8249	178.223	122.166	3	5.5	2.98368	16.9	1.14	189.5	77.5
1550	57457208001	1	109	1	64	0	0	0	0	0	0	1	1	1	0	2	23.3004	162.36	269.925	39.0466	40.6145	4	8.8	102	1.2543	239.692	150.001	0.48	5.9	4.86528	14.8		122	73.5
1551	57457208002	0	109	0	58	1	0	0	0	0	0	1	1	1	0	0	25.1336	117.54	161.955	41.3662	40.4034	4	10.9	196	0.8249	185.955	127.578	1.44	5.2	5.25672	13	1.02	136.5	80.5
1552	57457209001	0	109	1	53	0	0	0	0	0	0	1	1	1	0	2	19.1306	117.18	97.35	41.3662	29.8295	2	11.1	180	0.6328	160.826	109.021	62.1	5.8	3.47424	13.5	1.23	100.5	63
1553	57457214001	0	109	1	45	0	0	0	0	0	0	1	1	2	0	2	18.3149	89.82	63.72	89.6912	22.3807	1	8.9	155	0.7458	199.486	117.913	3.17	5.5	4.02192	14.1	1.07	104.5	49
1554	57457214002	0	109	0	51	0	0	0	0	0	0	1	1	1	0	0	19.6553	92.16	50.445	61.4694	26.0506	1	6.9	156	0.7232	158.119	104.769	0.42	4.8	3.95304	18.2	0.92	109.5	51.5
1555	57457215002	0	109	0	53	0	2	2	1	0	0	1	1	1	0	0	31.4689	157.5	92.04	57.99	46.5718	4	10	216	0.8927	231.96	177.063	2.51	7	4.37808	15.4		115	79
1556	57457217002	0	109	0	67	0	0	0	0	0	0	1	1	1	0	0	21.9511	123.66	79.65	57.6034	31.3535	2	6.5	123	0.8814	178.223	125.258	1.36	5	4.75608	15.5		98.5	63
1557	57457218001	1	85	0	67	1	0	0	0	0	0	1	1	1	1	0	20.7318	97.92	94.695	88.918	26.2015	1	5	217	0.6328	194.846	114.047	0.09	5.1	3.48936	10.4		134.5	63
1558	57457218002	0	109	1	70	0	0	0	0	0	0	1	1	1	0	0	19.4258	93.96	57.525	53.7374	26.832	1	6.4	189	0.9831	144.202	93.9438	1.56	5	4.60656	13.7	1.69	106	57
1559	57457219001	0	109	1	62	0	2	2	1	0	0	1	1	1	0	1	18.4193	174.96	61.95	57.99	27.3128	1	9.8	165	0.8588	283.764	223.841	1.05	5.2	3.78672	16.7	1.2	86	53
1560	57457219002	0	109	0	61	0	2	2	1	0	0	1	1	1	0	0	16.6162	108.72	97.35	47.5518	24.7487	1	8.9	180	0.6328	187.888	140.336	0.69	5.2	3.66744	15.2		108.5	67
1561	57457222001	0	109	0	64	1	1	1	0	1	0	0	1	1	0	0	20.4789	98.82	69.915	70.3612	26.9095	1	6.5	164	0.4859	161.212	97.0366	0.19	5.4	4.05552	14.5	0.8	146.5	72
1562	57457223001	0	109	1	46	1	0	0	0	0	0	1	1	1	1	0	30.4136	100.62	90.27	44.8456	45.3824	4	7.8	163	1.1526	179.382	126.805	0.45	5.2	7.13664	19	1.04	148	101.5
1563	57457224001	0	109	0	66	0	2	2	1	0	0	1	1	1	0	0	27.7899	146.7	526.575	39.0466	50.8766	4	5.7	133	0.7458	300.775	139.949	4.03	6.7	6.04128	14.5	0.84	131	88
1564	57457224002	0	109	1	71	1	0	0	0	0	0	1	1	1	1	2	19.2967	108.9	55.755	83.119	24.4971	1	7.5	212	0.904	181.315	105.542	1.76	5.3	5.55408	18.1	1.05	141	77
1565	57457301001	0	108	0	58	0	1	1	0	1	0	1	1	1	0	0	25.8475	120.42	54.87	61.4694	35.7059	3	6.3	330	0.4972	200.645	138.016	0.34	5.8	2.39568	14.5		114	61.5
1566	57457302001	0	108	0	48	0	0	0	0	0	0	1	1	1	0	0	29.6053	115.74	205.32	39.4332	48.9806	4	10.3	344	0.6667	184.408	115.98	0.48	4.5	3.95976	14.8		137	75
1567	57457304002	0	108	1	59	1	0	0	0	0	0	1	1	1	1	2	22.9883	103.32	61.065	98.9696	27.9668	1	6.1	244	0.6328	202.578	115.593	0.73	5.8	4.29744	14.9	0.89	138.5	82.5
1568	57457305001	0	108	1	53	0	0	0	0	0	0	1	1	1	1	0	22.2204	91.08	64.605	54.124	30.6667	2	5.6	218	0.9944	184.022	140.336	0.35	5.5	3.95976	14.1	1.15	103	52.5
1569	57457305002	0	108	0	49	1	0	0	0	0	0	1	1	2	0	0	25.0094	88.38	53.1	45.6188	35.596	3	7.5	181	0.565	167.784	91.6242	0.34	5.2	2.84592	12.5	0.9	113	72.5
1570	57457307001	0	108	1	66	1	2	2	1	0	0	1	1	1	1	2	18.7137	103.86	94.695	94.3304	23.5086	1	6	286	0.8814	191.754	103.609	1.75	5.3	3.8808	15.7	1.2	132	88
1571	57457307002	1	84	0	63	1	1	1	0	1	0	1	1	1	1	2	17.1641	96.12	100.005	127.191	20.1108	1	6.2	266	0.8814	215.336	94.3304	2.31	5.3	3.56496	13.7		150.5	84
1572	57457308001	0	108	0	70	0	0	0	0	0	0	0	1	1	1	0	17.9689	109.44	106.2	86.5984	23.2968	1	5.7	201	0.4859	218.816	128.738	0.15	5.9	2.25456	13.9	0.8	128	69
1573	57457309001	0	108	1	69	0	0	0	0	0	0	1	1	1	0	2	22.8287	117	100.89	47.1652	34.4404	3	8.4	296	0.9266	191.367	127.578	0.74	5.8	5.62296	15.7	1.25	114	72.5
1574	57457309002	0	108	0	62	1	0	0	0	0	0	1	1	1	0	0	17.1658	91.8	40.71	123.325	19.2985	1	4.2	246	0.7232	172.81	61.0828	0.17	5.5	3.3936	13.5	0.92	128.5	74
1575	57457311002	0	108	0	37	1	2	2	1	0	0	1	1	1	0	0	28.6835	126.72	136.29	35.1806	48.058	4	6.8	193	0.4633	177.449	122.552	0.88	5.4	2.94	13.2		142	104
1576	57457313001	0	108	1	66	0	0	0	0	0	0	1	1	1	0	0	20.7678	97.56	46.02	61.4694	27.6601	1	4.7	271	0.8475	190.207	128.738	0.4	5.4	3.53304	14.3	1.05	102	59
1577	57457313002	0	108	0	63	0	0	0	0	0	0	1	1	1	0	0	18.1418	100.26	65.49	86.985	22.6828	1	6.7	190	0.7458	197.939	120.233	0.7	5.3	3.78672	13.7	1.01	106	59.5
1579	57457317002	0	108	0	45	0	0	0	0	0	0	1	1	1	0	0	23.6033	102.42	120.36	61.4694	33.1506	2	6.6	258	0.6554	193.3	119.846	1.43	5.5	2.82408	13.6		124.5	65
1581	57457318002	0	108	0	55	0	0	0	0	0	0	1	1	1	1	0	24.4483	102.42	128.325	58.7632	34.8621	3	5.6	186	0.565	199.486	119.846	2.46	5.1	3.56496	11.4	0.75	103.5	63
1582	57457321001	0	108	1	53	0	0	0	0	0	0	1	1	1	0	0	19.3166	116.46	114.165	46.392	29.4475	1	5.7	201	0.5989	194.46	117.913	0.04	5.6	3.92448	13.9		136	75.5
1583	57457322001	0	108	0	68	0	0	0	0	0	0	1	1	1	0	0	19.7384	97.02	87.615	58.7632	27.3322	1	6.4	223	0.7797	168.558	96.65	0.58	5.7	3.44232	11.6		101	53
1584	57457323002	0	108	0	69	0	0	0	0	0	0	1	1	1	0	0	20.3878	107.64	123.015	54.5106	29.6962	2	4.2	189	0.5424	175.13	107.475	1.63	5.7	3.55488	13.3	0.85	112.5	62.5
1585	57457324001	1	48	1	60	0	2	2	1	0	0	1	1	1	0	1	18.5727	128.34	97.35	62.2426	26.3881	1	8.4	307	0.9605	229.254	158.119	0.62	5.5	4.35624	14.3		117	82
1586	57457327001	1	84	0	76	1	1	1	0	1	0	0	1	1	0	0	16.96	111.06	65.49	64.1756	23.073	1	4.4	246	0.6893	196.006	125.258	0.89	5.5	3.02736	13.4	1.16	152.5	69.5
1587	57457328002	0	108	0	60	0	0	0	0	0	0	1	1	1	1	0	26.6086	100.98	120.36	40.593	41.4946	4	9.2	232	0.5763	151.161	92.3974	3.4	5.7	3.50952	12.5	1.02	106.5	70
1588	57457329002	1	84	0	73	1	2	2	1	0	0	1	1	1	0	0	25.7791	142.74	222.135	46.0054	41.9448	4	4.7	247	0.6893	235.439	154.64	0.85	6.3	4.33104	11.9	0.94	157.5	71
1589	57457330001	0	108	0	68	0	0	0	0	0	0	1	1	1	0	0	26.1142	93.24	53.985	81.5726	32.5282	2	7.9	263	0.6893	181.315	106.702	2.19	5.2	3.17688	12.9		124	76.5
1590	57457330002	0	108	1	70	0	0	0	0	0	0	1	1	1	0	0	19.9914	90.9	75.225	61.856	26.8947	1	9.7	224	0.904	178.996	120.233	0.35	5.4	3.94632	14.3	1.13	111	64
1591	57457331002	0	108	1	68	0	0	0	0	0	0	1	1	1	1	2	18.851	105.12	103.545	64.9488	25.9653	1	6.5	201	0.9153	206.444	139.176	0.6	5.2	4.31928	15.1	1.08	121	79.5
1592	57457333001	1	108	1	68	1	0	0	0	0	0	1	1	1	1	2	18.9716	113.04	101.775	60.6962	26.7651	1	7.4	216	1.0057	146.908	82.7324	0.48	5.5	4.42512	12.8	1.45	187.5	112.5
1593	57457333002	0	108	0	62	0	1	1	0	1	0	1	1	1	1	0	22.5812	104.4	83.19	86.2118	28.7621	1	6.2	229	0.5085	182.089	100.129	1.63	4.7	4.14288	14.6	0.85	110	73
1594	57457334001	1	84	0	70	1	1	1	0	1	0	1	1	1	0	0	26.613	103.68	222.135	56.4436	40.0037	4	6.3	250	0.6102	212.63	131.057	1.59	5.6	4.59984	13.2	1.23	174.5	61
1595	57457335001	0	108	0	70	0	0	0	0	0	0	0	1	1	0	0	26.1527	111.6	130.98	63.0158	37.0498	3	6.1	212	0.9831	193.3	128.738	1.36	5.5	4.3596	13.3	1.18	124.5	82
1596	57457336001	1	108	1	47	1	0	0	0	0	0	1	1	1	1	2	22.1399	98.28	46.02	58.7632	29.8458	2	7.1	241	0.6667	140.722	88.918	2.48	5.4	3.9564	15.1		133	81.5
1597	57457336002	0	108	0	40	0	0	0	0	0	0	1	1	1	0	0	18.9941	83.16	64.605	59.5364	25.2943	1	8.2	286	0.3164	122.939	64.9488	7.1	5.3	4.92576	11.4		100	62
1598	58202101001	0	102	1	73	1	0	0	0	0	0	0	0	1	0	2	26.13	99.36	96.465	53.3508	37.3702	3	5.99	124	0.8249	209.924	136.856	1.79	5.5	4.22688	14.9	1.14	135.5	69.5
1599	58202102001	0	102	0	48	0	2	2	1	0	0	1	0	1	0	0	24.4885	130.14	261.96	28.6084	45.6964	4	5.88	110	0.4972	181.702	101.289	1	5.9	3.37008	12.5		100.5	68.5
1601	58202104001	0	102	1	66	0	0	0	0	0	0	1	0	1	0	2	21.997	100.62	103.545	30.5414	36.7976	3	4.19	117	0.9718	144.202	92.3974	18.73	5.2	5.01984	10.8	1.21	105.5	67
1602	58202104002	0	102	0	63	0	0	0	0	0	0	1	0	1	0	0	23.6777	109.44	206.205	47.5518	37.108	3	3.79	111	0.8475	169.331	75.0004	2.1	5.3	5.1744	11.4	1.18	124	67.5
1603	58202105001	0	102	1	47	0	0	0	0	0	0	1	0	1	1	2	24.0583	103.5	76.995	40.2064	36.7902	3	5.35	205	0.8249	147.295	95.8768	0.31	5.5	3.71448	15.2	0.95	107.5	68
1604	58202105002	0	105	0	45	0	0	0	0	0	0	1	0	2	0	0	20.9745	92.88	70.8	65.3354	27.8388	1	4.93	99	0.8927	210.31	132.604	0.44	5.3	3.52968	12.9		103.5	64
1605	58202107002	0	102	1	53	1	2	2	1	0	0	1	0	1	0	1	29.2982	132.48	131.865	27.4486	52.9253	4	9.13	177	0.7797	158.119	103.609	1.08	6.7	5.22144	14.2		116	71
1606	58202108001	0	102	0	90	1	0	0	0	0	0	0	0	1	0	0	18.5653	90.9	140.715	49.4848	27.4846	1	6.11	176	0.9266	242.785	173.97	4.91	5.4	4.16976	12.6	1.75	139	77
1609	58202110001	0	102	1	49	0	0	0	0	0	0	1	0	1	0	0	22.1271	91.26	241.605	48.7116	34.45	3	4.73	123	0.7119	166.238	72.6808	0.62	5.3	2.9736	14.2		107	70.5
1610	58202110002	0	105	0	48	0	0	0	0	0	0	1	0	3	0	0	22.8146	100.98	56.64	67.2684	30.1142	2	6.35	138	0.5311	165.078	87.3716	1.97	5.5	2.6544	12.2	0.89	116	75.5
1611	58202111001	0	105	1	55	0	0	0	0	0	0	1	0	2	1	2	25.2712	84.42	76.995	48.325	35.8719	3	9.97	82	0.8249	186.341	98.583	0.7	5.7	6.7116	14.5		107.5	64.5
1613	58202112002	0	102	0	63	0	0	0	0	0	0	1	0	1	0	0	24.7683	96.3	125.67	56.057	35.4506	3	6.04	71	0.8362	168.944	86.5984	0.86	4.9	4.32936	11.4	1.05	116.5	54
1615	58202113002	0	105	0	45	0	0	0	0	0	0	1	0	1	0	0	24.5827	85.86	144.255	43.6858	37.4607	3	7.23	157	0.6102	207.991	135.31	0.38	5.3	3.87744	12.4	0.66	103.5	58
1616	58202114002	0	102	1	55	0	0	0	0	0	0	1	0	3	0	1	29.9497	96.48	95.58	42.9126	45.1324	4	4.89	94	0.7571	178.996	125.258	1.64	5.5	4.26384	13	0.93	116	71
1617	58202116001	0	102	0	42	0	0	0	0	0	0	1	0	1	0	0	22.0047	99.72	67.26	49.8714	31.442	2	7.39	85	0.6215	155.8	97.4232	1.52	5.3	3.59856	12.8	0.64	122	69.5
1618	58202116002	0	102	1	46	0	0	0	0	0	0	1	0	2	1	0	26.0474	110.16	128.325	43.2992	40.4664	4	5.22	83	0.8249	168.558	102.836	0.92	5.6	4.89384	16	0.91	113	75
1619	58202201002	1	82	0	60	1	3	3	0	0	1	1	1	1	0	0	20.79	102.06	130.98	57.6034	29.821	2	8.83	246	0.8023	170.491	84.2788	2.8	5.3	7.37352	12.6	0.99	105	49.5
1620	58202202002	0	105	1	48	0	0	0	0	0	0	1	1	2	0	0	25.9844	95.58	103.545	40.593	39.8928	3	7.89	94	0.5311	169.717	111.341	0.54	5.1	4.86024	15	0.79	114	69.5
1621	58202203002	0	105	0	49	0	0	0	0	0	0	1	1	1	0	0	23.8461	107.82	52.215	56.8302	32.9971	2	7.93	286	0.7119	154.64	88.1448	0.57	5	3.99672	13.3	0.87	98.5	65.5
1622	58202204001	0	102	1	61	1	0	0	0	0	0	1	1	1	1	0	19.9109	100.26	65.49	40.593	30.0176	2	4.28	60	0.7006	159.279	105.542	0.67	5.2	6.13032	12	0.98	116	71
1623	58202204002	0	102	0	59	0	2	2	1	0	0	1	1	1	0	0	26.3465	236.52	299.13	42.1394	46.8282	4	6.49	126	0.9944	210.697	109.408	1.24	8.2	3.14328	14	0.62	99.5	68.5
1624	58202205002	0	105	1	45	0	0	0	0	0	0	1	1	2	1	2	20.8103	91.44	89.385	73.8406	27.1226	1	4.89	305	0.7797	198.326	115.207	0.3	5	4.83168	16	1.27	122.5	81
1626	58202207002	0	102	1	69	0	0	0	0	0	0	1	1	1	0	2	24.1931	92.16	60.18	66.4952	31.6985	2	4.46	187	0.9718	202.192	125.645	0.71	5.3	5.22312	15.1	1.42	118.5	76.5
1627	58202208002	0	102	0	55	0	0	0	0	0	0	1	1	1	1	0	19.1286	114.12	69.915	79.6396	24.8971	1	5.01	111	0.6554	272.94	186.341	0.67	5	3.94632	12.9	0.85	116.5	66
1628	58202210001	0	102	1	62	0	0	0	0	0	0	1	1	1	1	2	21.937	82.62	52.215	62.6292	28.5371	1	4.79	163	0.8023	144.975	73.454	0.36	5.3	4.92576	12.3	1.19	117.5	72
1629	58202210002	0	102	0	61	0	0	0	0	0	0	1	1	1	0	0	23.2212	102.42	92.925	63.789	31.8307	2	6.7	158	0.8136	242.012	148.068	0.22	5.3	3.77496	13.8	1.17	130.5	74.5
1630	58202211001	0	102	1	69	1	0	0	0	0	0	1	1	1	0	2	22.8281	89.28	61.065	36.727	34.7098	3	5.23	136	0.7797	134.537	88.918	0.61	5.4	4.8972	12.4	1.21	141	79
1631	58202211002	0	102	0	64	0	0	0	0	0	0	1	1	1	1	0	21.6312	113.94	57.525	45.6188	32.0132	2	8.97	74	0.7684	135.697	78.8664	8.28	5.1	2.83584	12.1	1	122.5	74.5
1632	58202214001	0	103	1	57	0	2	2	1	0	0	1	1	1	1	0	22.6207	142.38	62.835	61.4694	32.1364	2	3.7	172	0.904	252.45	182.475	0.65	5.4	6.33696	15.3	1.07	116.5	63.5
1633	58202217002	0	103	0	54	0	0	0	0	0	0	1	1	1	0	0	22.9472	100.8	83.19	43.2992	34.418	3	4.44	135	0.7345	145.748	88.5314	1.23	5.4	4.21344	11.9	1.11	122.5	67.5
1634	58202218001	0	103	1	49	1	0	0	0	0	0	1	1	2	1	0	26.7737	99	66.375	71.1344	35.0156	3	4.32	155	0.8249	213.79	129.898	1.47	5	4.98288	15.6	1.08	161	100.5
1635	58202218002	0	103	0	48	1	2	2	1	0	0	1	1	2	0	0	27.616	139.68	278.775	29.7682	51.4699	4	8.32	115	0.904	203.352	87.7582	8.9	5.3	6.16224	13.2	0.62	108.5	76.5
1639	58202301002	0	103	1	62	1	0	0	0	0	0	1	0	1	0	2	26.0074	97.02	259.305	23.5826	50.3331	4	7.87	167	1.4803	160.826	74.6138	5.98	5.3	6.81072	14	0.62	139.5	81.5
1640	58202302001	0	103	0	50	1	0	0	0	0	0	1	0	1	0	0	27.6259	85.14	147.795	52.191	40.2508	4	6.43	180	0.6893	185.955	101.289	0.69	5.2	4.79472	12.9	1.06	104.5	67.5
1641	58202302002	0	103	1	53	0	0	0	0	0	0	1	0	2	0	1	13.7592	115.2	76.995	53.7374	19.7823	1	5.67	504	0.5085	116.367	46.7786	52.9	5.1	3.93456	7.7	1.27	98	67.5
1642	58202303001	0	103	1	70	1	2	2	1	0	0	1	0	1	0	1	17.4451	148.68	58.41	39.4332	27.888	1	3.84	160	0.7797	124.872	69.2014	0.92	5.4	3.91608	11.9	1.05	145	73.5
1644	58202304002	0	103	0	65	0	0	0	0	0	0	1	0	1	0	0	18.9698	96.48	61.95	87.3716	23.5137	1	4.76	167	0.6215	247.811	148.454	0.55	5.7	4.35456	13.3	1.11	126	61.5
1647	58202306002	0	103	0	46	0	0	0	0	0	0	1	0	1	0	0	29.9473	76.86	107.97	47.5518	43.1717	4	4.77	115	0.6215	190.594	117.913	0.44	5.2	3.72792	14.1	0.89	115	82.5
1648	58202311002	0	103	0	71	0	0	0	0	0	0	1	0	1	0	0	12.9747	120.06	86.73	115.207	15.8251	1	7.2	70	0.7345	245.878	121.392	0.96	5.6	5.39616	14	0.62
1649	58202312002	0	103	0	49	0	0	0	0	0	0	1	0	1	0	0	29.0829	90.54	164.61	40.593	45.9027	4	3.55	118	0.791	219.975	152.707	1.71	4.7	5.19288	13.1	1.27	127	85.5
1650	58202313001	0	103	1	49	0	0	0	0	0	0	1	0	1	1	2	22.2047	93.96	77.88	44.8456	32.5943	2	9.32	132	0.6893	219.975	146.135	1.08	5.4	4.04376	15.1	0.95	110.5	61.5
1651	58202313002	0	103	0	52	0	0	0	0	0	0	1	0	1	0	0	24.4125	93.6	52.215	54.8972	33.3886	2	5.99	183	0.6328	160.052	93.9438	1.08	5.3	3.17184	13.1	0.97	127.5	84.5
1652	58202315001	0	107	1	59	1	0	0	0	0	0	1	0	1	1	2	19.7409	116.28	68.145	85.052	25.3516	1	4.87	166	0.8023	208.764	107.861	0.34	5.3	5.43144	14.7	0.97	160	94
1653	58202315002	0	107	0	58	1	2	2	1	0	0	1	0	1	1	0	21.9263	560.7	97.35	35.5672	43.6238	4	5.66	170	0.5989	155.027	97.0366	24.22	11.8	2.67288	13.6		148	91.5
1655	58202317001	0	107	1	72	1	2	2	1	0	0	0	0	1	1	2	493.454	149.04	122.13	56.4436	739.066	4	4.56	101	0.8249	151.547	72.6808	0.92	5.4	5.46504	14	1.23
1656	58202318001	0	107	0	48	0	2	2	1	0	0	1	0	1	0	0	27.2553	181.8	100.005	52.191	42.3072	4	4.38	153	0.3842	196.393	126.418	0.74	6.7	4.15968	12.4	1	127	82
1657	58202319001	0	109	0	46	0	2	2	1	0	0	1	0	1	0	0	20.674	130.86	222.135	61.856	30.9838	2	10.17	58	0.7458	215.336	105.155	0.7	5.3	4.15128	13.3	0.79	112	68
1658	58202320001	0	109	0	70	0	0	0	0	0	0	1	0	1	0	0	14.9778	108.36	67.26	73.8406	19.6676	1	3.86	140	0.5424	183.635	97.8098	5.51	5.7	2.75856	11.2	0.89	111	72
1659	58202320002	0	109	1	70	1	2	2	1	0	0	1	0	1	0	1	23.0831	156.42	55.755	54.5106	34.1173	2	6.93	168	0.7684	164.305	96.2634	6.37	5.3	4.75944	13.2	1.26	132.5	83.5
1660	58202321001	0	109	0	73	1	0	0	0	0	0	0	0	1	0	0	24.2286	109.62	84.075	60.6962	33.7226	2	5.41	173	0.7345	173.583	92.3974	1.69	5.3	6.46968	13.1	1.12	148.5	71.5
1661	58202322001	0	107	0	62	1	0	0	0	0	0	1	0	1	1	0	20.7439	104.22	87.615	56.057	29.3178	1	4.6	119	0.565	229.64	156.573	0.63	5.5	3.19368	12.7	0.82	136.5	82
1662	58202322002	0	107	1	58	0	2	2	1	0	0	1	0	1	1	0	25.0343	135.72	230.1	38.66	42.5892	4	5.03	111	0.9718	202.578	120.619	1.37	6.2	5.97408	14.4	1.07	131	85
1663	58202324001	0	109	0	43	0	0	0	0	0	0	1	0	1	0	0	21.8838	66.42	49.56	52.9642	28.7009	1	3.62	131	0.678	141.882	76.1602	0.52	5.4	5.13576	11.8	0.85	108.5	59.5
1664	58202324002	0	109	1	49	0	2	2	1	0	0	1	0	2	1	0	23.4461	142.38	95.58	39.4332	37.9074	3	5.3	164	0.9605	155.413	97.4232	0.57	5.4	6.73008	13.9	0.97	116.5	81
1665	58202325001	0	109	1	75	0	0	0	0	0	0	1	0	1	1	0	20.2179	89.64	64.605	58.3766	27.3258	1	6.1	178	0.678	196.779	127.191	0.35	5.5	4.872	16	1.11	117.5	72.5
1666	58202325002	0	109	0	67	1	0	0	0	0	0	1	0	1	0	0	26.3703	104.22	79.65	56.8302	36.9652	3	5.28	280	0.6893	224.615	154.64	0.56	5.8	3.5616	13.3	0.97	149.5	97
1667	58659101001	0	107	0	66	1	0	0	0	0	0	1	1	1	0	0	19.7372	42.84	34.515	94.717	20.7704	1	9.3	137	0.7571	121.779	25.9022	0.32	5.7	2.856	13		123.5	77.5
1668	58659101002	0	107	1	65	0	0	0	0	0	0	1	1	1	1	2	17.1197	70.38	104.43	46.7786	24.4948	1	4.1	72	0.9944	145.362	79.253	0.69	5.5	6.01608	13.7		102	68
1669	58659102001	0	107	0	68	1	0	0	0	0	0	1	1	1	0	0	23.892	62.46	105.315	69.2014	30.6704	2	7.9	118	0.5537	225.774	138.789	0.21	5.5	3.08112	13.4	0.98	102.5	65
1670	58659102002	0	107	1	69	0	0	0	0	0	0	1	1	1	0	1	18.7629	60.66	94.695	99.7428	21.9131	1	5.9	197	0.678	200.259	81.5726	4.44	5.8	4.83168	13.3	1.04	80.5	49.5
1674	58659106002	0	109	1	54	0	0	0	0	0	0	1	1	1	0	2	21.7789	69.12	41.595	62.6292	27.3315	1	5.7	208	0.8023	160.052	85.4386	74.5	5.1	4.872	12.7	1.05	124	74.5
1675	58659107001	0	109	1	61	0	0	0	0	0	0	1	1	1	1	2	23.0813	66.06	61.065	83.8922	27.4277	1	5.9	147	0.8588	231.96	138.789	1.58	5.8	4.08744	13.9	1.25	95.5	57
1677	58659108002	0	109	1	74	1	1	1	0	1	0	1	1	1	0	0	26.0775	77.58	92.04	49.4848	36.8285	3	4.7	60	1.1978	192.527	121.779	1.29	5.4	5.7288	14.4	1.45	147	80
1678	58659110001	0	109	1	55	0	0	0	0	0	0	1	1	2	1	2	21.1593	91.98	140.715	35.5672	34.2609	3	5.1	114	0.5763	152.707	81.5726	34.88	6	3.34992	9.7		118.5	78.5
1679	58659110002	0	109	0	56	0	0	0	0	0	0	1	1	1	0	0	21.126	59.04	114.165	71.1344	26.9875	1	8.2	288	0.8023	313.146	218.816	0.7	5.5	4.43688	14.4		121.5	81
1680	58659112001	0	109	1	59	1	0	0	0	0	0	0	1	1	1	2	21.0818	80.82	131.865	62.2426	28.9963	1	5	121	0.8136	167.398	82.3458	1.08	5.4	5.08536	14.5	0.85	131	86
1681	58659113001	0	109	0	69	1	2	2	1	0	0	0	1	1	0	0	21.9654	254.88	112.395	43.2992	37.5007	3	7.5	134	1.0396	147.295	81.5726	2.51	7.1	6.46632	13.2	1.28	134	87
1682	58659114001	0	109	0	77	1	0	0	0	0	0	1	1	1	0	0	27.3892	95.22	313.29	46.392	44.4125	4	6.5	115	0.5989	253.61	123.325	1.5	5.8	4.22184	14.2	0.57	165	107.5
1683	58659114002	0	109	1	72	0	0	0	0	0	0	1	1	2	1	1	24.0207	68.58	71.685	85.052	28.8772	1	5.6	116	0.8927	250.517	153.867	2.42	5.1	4.23192	15.1	1.1	98	56
1684	58659115002	0	109	0	55	1	2	2	1	0	0	1	1	1	0	0	28.9495	72	59.295	84.2788	34.6983	3	6.5	174	0.8814	198.712	102.836	0.26	5.3	3.20544	12.5	1.09	137.5	76
1685	58659116001	0	109	0	76	1	0	0	0	0	0	1	1	1	0	0	19.384	85.14	132.75	55.2838	27.6032	1	4.8	102	0.7797	222.295	147.681	0.51	5.2	4.59144	11.3	0.99	138.5	60.5
1686	58659116002	0	109	1	79	0	0	0	0	0	0	1	1	1	0	0	21.5467	80.28	109.74	63.0158	29.119	1	8	151	0.7458	196.779	120.619	0.27	5	4.96608	8.4	1.07	111.5	64.5
1687	58659118002	1	86	0	45	0	2	2	1	0	0	1	1	2	0	0	22.8374	241.02	516.84	31.7012	45.6347	4	4.9	102	0.2938	227.707	56.4436	0.66	10.6	2.85768	13.2	0.4	124.5	71
1688	58659120001	0	107	1	76	0	0	0	0	0	0	0	1	1	0	2	15.882	79.02	61.95	85.052	19.2788	1	6.5	62	0.7232	200.259	105.928	0.48	5.5	4.21512	14.6	0.98	110.5	68.5
1689	58659121001	0	109	0	69	0	0	0	0	0	0	1	1	1	0	0	20.7098	73.62	86.73	71.1344	26.4917	1	4.6	109	0.7119	181.315	93.9438	0.49	5.9	4.88544	13.7	1.11	128.5	73
1690	58659123001	0	109	0	55	0	0	0	0	0	0	1	1	2	1	0	19.21	71.64	77.88	89.3046	23.088	1	6.3	262	0.6667	197.939	96.65	0.76	5.5	3.27768	12.8	0.91	101	60
1691	58659127001	0	108	1	68	0	0	0	0	0	0	1	1	1	1	0	22.3111	66.24	84.075	53.3508	30.1707	2	6.3	195	0.9944	335.182	264.434	0.61	5.8	3.68088	14.3	1.33	124	64
1693	58659301001	0	108	1	73	1	0	0	0	0	0	0	1	1	0	2	16.8224	104.94	107.085	53.7374	24.3158	1	4.3	240	0.9379	144.202	68.4282	0.65	5.3	4.25376	12.2	1.02	151.5	80.5
1694	58659302002	0	108	0	65	0	0	0	0	0	0	1	1	1	0	0	19.6298	109.08	61.95	55.6704	27.5205	1	6.2	172	0.4407	194.846	126.805	0.72	5.6	2.75184	12.9		104.5	74
1696	58659305001	0	110	0	55	0	0	0	0	0	0	1	1	1	0	0	24.0478	99.9	92.925	52.9642	34.4046	3	4.1	255	0.7571	184.408	110.568	0.51	5.1	3.29616	13	1.02	101	63.5
1697	58659306001	0	110	1	46	1	0	0	0	0	0	1	1	2	0	0	27.9388	105.48	163.725	74.2272	38.4404	3	4.5	235	0.6667	195.233	86.2118	0.2	5.5	3.11136	13.3	0.81	149.5	85
1698	58659306002	1	49	0	44	1	2	2	1	0	0	1	1	1	0	0	23.3587	111.96	84.075	75.7736	30.9277	2	4.5	180	0.6328	231.573	146.521	0.65	6.3	4.01856	14.7	0.8	147	90.5
1699	58659307001	0	110	1	83	0	1	1	0	1	0	0	1	1	1	2	20.5961	115.56	123.015	36.3404	33.6473	2	8	95	0.9153	221.135	150.774	2.36	5.7	6.25464	17.1	0.99	114	59.5
1700	58659309001	0	110	1	62	0	0	0	0	0	0	1	1	1	1	0	21.2828	97.74	83.19	78.0932	27.4956	1	5.8	190	0.7684	200.259	111.341	1.12	4.8	3.83376	14.8	0.82	121.5	76.5
1701	58659311002	0	110	0	57	0	0	0	0	0	0	1	1	1	1	0	21.4078	91.26	61.065	73.0674	27.4145	1	5.1	80	0.5989	167.398	88.1448	0.47	5.3	4.58472	12.5		111.5	61
1702	58659312001	0	110	0	69	1	0	0	0	0	0	1	1	1	0	0	26.4546	91.8	84.075	57.6034	36.4801	3	5.8	150	0.6215	183.248	104.769	1.14	5.5	5.76744	12.3	1.26	175.5	78.5
1703	58659313001	0	110	0	48	0	2	2	1	0	0	1	1	1	0	0	22.7206	148.86	61.95	54.8972	33.3832	2	10.2	170	0.7797	199.486	132.217	5.48	6.2	4.90728	13.5	1.31	116.5	75
1704	58659313002	0	110	1	50	0	0	0	0	0	0	1	1	3	0	2	25.6641	72.54	53.1	76.1602	31.3286	2	6	217	0.6667	208.377	121.006	1.81	5.5	3.48096	14.8	0.86	124	79.5
1705	58659314001	0	110	0	56	0	2	2	1	0	0	1	1	1	0	0	21.4635	140.76	92.04	49.8714	32.5187	2	6.8	182	0.6215	199.486	131.444	0.66	6	3.45912	14.5	0.83	121.5	68
1706	58659314002	0	110	1	58	0	0	0	0	0	0	1	1	1	1	2	16.7868	70.92	74.34	65.3354	21.5928	1	6.8	229	0.6667	226.934	143.429	2.56	5.4	5.06352	16	0.79	106	71.5
1707	58659317002	1	50	1	58	1	0	0	0	0	0	1	1	1	0	2	21.7411	115.2	48.675	89.6912	27.2296	1	6	210	0.8475	188.274	95.4902	0.34	5.8	4.3092	13.7	0.89	139	92
1708	58659318001	0	110	1	76	0	0	0	0	0	0	1	1	1	0	2	22.7129	91.08	48.675	86.5984	27.7043	1	6.7	129	0.8249	176.29	81.9592	0.56	5.2	4.66872	15.1	0.95	125.5	64
1709	58659319001	0	110	0	60	1	0	0	0	0	0	1	1	1	0	0	24.1187	102.42	95.58	32.0878	39.6721	3	7.5	141	0.5763	133.764	83.119	3.8	6	4.68216	14		127.5	68.5
1711	58659321001	0	110	1	83	1	0	0	0	0	0	0	1	1	0	2	20.3224	110.34	159.3	35.5672	33.801	2	3.1	81	0.6102	167.011	98.583	0.68	5.5	3.52128	12.8	1.11	162.5	79
1712	58659322001	0	110	1	74	1	0	0	0	0	0	1	1	1	1	1	20.0458	118.8	162.84	36.3404	33.434	2	6.4	246	0.452	171.264	101.676	0.67	4.8	3.51792	13.3	1.11	153	81
1713	58659322002	0	110	0	69	1	2	2	1	0	0	1	1	1	0	0	20.2623	113.4	96.465	96.2634	25.6367	1	6.9	237	0.6215	260.955	149.614	0.75	6	2.94504	14.3	1.02	201	97.5
1714	58659324001	0	110	1	68	0	0	0	0	0	0	1	1	1	0	0	22.6083	100.98	76.995	76.9334	29.3139	1	6.1	151	0.6328	209.924	121.392	1.21	5.6	6.38232	14	0.9	111.5	71.5
1715	58659324002	0	110	0	67	1	0	0	0	0	0	1	1	1	0	0	24.1285	107.1	69.03	37.8868	37.483	3	5.6	91	0.678	168.558	119.846	0.78	5.4	5.12904	11.9	1.67	151	83.5
1717	58659327002	0	110	0	67	0	0	0	0	0	0	1	1	1	0	0	25.3625	102.06	65.49	70.7478	33.3293	2	4.5	97	0.6441	180.929	99.7428	0.3	5.4	3.18696	13	0.88	119	74
1718	60440101001	0	110	0	57	0	0	0	0	0	0	0	1	1	0	0	21.4844	97.02	70.8	48.325	30.9091	2	4.6	237	0.5876	204.125	141.109	0.49	4.8	2.4948	15.4	1.02	120	70.5
1719	60440102001	0	110	1	73	1	0	0	0	0	0	1	1	1	1	2	23.072	108.18	95.58	52.5776	33.4398	2	8.5	83	0.8475	187.501	108.635	0.38	4.7	3.93456	15.8	1.4	116	62.5
1720	60440102002	0	110	0	75	1	0	0	0	0	0	1	1	1	0	0	26.1392	93.96	135.405	53.3508	37.9818	3	9.7	244	0.5989	224.228	143.429	0.77	4.7	2.8644	15.3	1.18	175.5	77.5
1721	60440103002	0	110	1	60	0	0	0	0	0	0	1	1	1	1	2	19.7285	117.72	166.38	46.7786	30.7618	2	9.6	346	0.6667	256.316	175.13	0.46	4.8	5.18616	12	0.95	129.5	67.5
1723	60440105001	0	110	0	55	0	2	2	1	0	0	1	1	1	0	0	27.8047	125.46	290.28	32.861	50.1096	4	5.8	168	0.6215	234.28	127.578	3.22	6.2	2.71152	21.8	0.81	130	77.5
1724	60440106001	1	48	0	58	0	1	1	0	1	0	1	1	1	0	0	23.125	84.6	120.36	39.8198	35.5776	3	9.1	465	0.6554	190.98	124.099	1.64	5.2	4.30752	13	0.98	118	85
1725	60440107002	0	109	1	46	1	0	0	0	0	0	1	1	3	1	0	24.9695	95.4	269.04	57.6034	37.7654	3	4.9	252	0.9944	289.177	163.145	0.26	4.8	3.80856	16.3		135	98.5
1726	60440111001	0	105	1	66	0	0	0	0	0	0	1	1	1	1	2	17.9902	99.72	78.765	58.3766	24.8973	1	4.1	268	0.6328	148.841	71.1344	1.23	5.3	1.72872	13.1	0.99	124.5	81.5
1727	60440111002	1	109	0	62	0	0	0	0	0	0	1	1	1	0	0	27.3777	100.8	113.28	32.861	45.0942	4	6.6	446	0.565	152.707	92.784	0.95	4.8	3.78	9.7		118.5	85.5
1728	60440113001	0	105	0	45	0	0	0	0	0	0	1	1	3	0	0	32.4945	95.22	98.235	44.0724	48.6264	4	6.5	304	0.565	194.846	130.671	0.91	4.8	3.45408	12.1	0.93	124	68
1729	60440113002	0	105	1	47	0	0	0	0	0	0	1	1	1	1	2	23.8251	97.56	70.8	45.6188	34.8192	3	5.8	277	0.7458	153.48	90.851	0.33	4.8	3.75312	10.2	0.94	100.5	49
1730	60440114001	0	105	1	51	0	0	0	0	0	0	1	1	2	1	2	21.988	88.38	82.305	37.5002	33.7134	2	6.8	188	0.8023	160.052	102.836	0.45	5.1	2.44104	13.1	1.04	112.5	72
1731	60440120002	0	110	0	53	0	0	0	0	0	0	1	1	1	0	0	25.2346	85.68	54.87	58.3766	33.6399	2	6.3	239	0.5424	206.058	135.31	1.82	5	3.3264	10.8	0.95	128.5	79
1732	60440122001	0	110	1	65	1	0	0	0	0	0	1	1	2	1	2	28.1682	92.52	62.835	42.526	41.4092	4	6.2	178	0.9605	175.516	121.006	0.59	4.8	7.38192	16.5	1.1	150.5	89.5
1733	60440123001	0	109	1	70	1	0	0	0	0	0	1	1	1	1	2	19.7553	107.64	59.295	69.2014	26.1812	1	4.9	191	0.6667	144.975	61.0828	1.75	5.3	2.89968	14.8	1.4	165.5	88
1734	60440124001	1	50	1	50	1	0	0	0	0	0	0	1	2	1	2	27.1208	87.84	85.845	48.7116	38.8502	3	7.2	261	0.7797	206.058	139.176	1.04	5.4	2.37552	15.1	0.81	134.5	84.5
1735	60440125001	1	26	0	64	1	3	3	0	0	1	1	1	1	0	0	27.4047	96.48	89.385	50.6446	39.4025	3	4.8	144	0.7458	244.331	176.29	0.77	5.1	3.7968	13.7		141	71.5
1736	60440125002	0	110	1	63	1	1	1	0	1	0	1	1	1	1	2	17.6121	81.54	71.685	54.124	24.0868	1	4.8	291	0.9379	179.382	109.021	0.9	4.7	4.63176	14.7		140	87
1737	60440126001	0	110	1	46	0	0	0	0	0	0	1	1	1	0	2	19.0483	85.5	100.89	47.5518	27.6485	1	6	203	0.9831	187.501	116.367	0.17	5	3.50448	17.6	1.12	119	78
1738	60440127001	0	109	1	52	1	3	3	0	0	1	0	1	1	0	2	23.8443	96.66	89.385	68.0416	31.8917	2	9.2	237	0.8814	287.63	190.594	18.73	5.1	4.77456	16.3		135.5	89.5
1739	60440128002	0	109	0	55	1	0	0	0	0	0	1	1	2	0	0	29.3333	89.82	138.06	44.0724	44.6381	4	8.2	323	0.8701	179.382	102.062	1.5	4.7	6.23784	9.1	0.97	141.5	82.5
1740	60440201001	0	109	1	59	0	0	0	0	0	0	1	1	1	1	1	23.3784	117.72	94.695	54.5106	33.9094	2	7.2	105	0.8023	163.532	93.1706	13.03	4.9	3.43392	13.9	1.07	104.5	84
1741	60440201002	0	109	0	55	0	0	0	0	0	0	1	1	1	0	0	28.6161	116.1	86.73	73.0674	38.4423	3	8.7	124	0.7458	194.846	109.794	13.16	6	4.8048	12.8		112	74.5
1742	60440202001	0	109	1	51	1	0	0	0	0	0	1	1	1	1	2	19.8752	101.52	53.1	78.4798	25.2639	1	10.1	139	0.5085	156.96	76.1602	5.58	4.6	4.76112	12.6	0.92	130.5	92.5
1743	60440202002	0	109	0	55	1	2	2	1	0	0	1	1	2	0	0	19.5143	318.42	99.12	78.8664	29.4928	1	14.5	150	0.6441	213.403	124.872	34.2	9.4	2.75184	12.9		149	91
1744	60440203002	0	109	1	60	1	0	0	0	0	0	1	1	1	1	2	21.1454	109.98	61.95	51.0312	30.3358	2	7.1	99	0.9153	156.186	102.449	1.15	5.1	4.02864	13.6		141	81
1745	60440204001	0	109	1	49	1	1	1	0	1	0	0	1	2	0	0	26.7351	99.72	95.58	38.66	41.601	4	9	184	0.791	158.506	106.315	2.63	4.9	3.44064	14.1	1	153	101.5
1746	60440205001	0	109	0	66	1	0	0	0	0	0	1	1	1	0	0	24.1806	95.76	87.615	62.6292	32.9152	2	9.7	79	0.5763	198.326	133.377	1.07	5	2.87784	12.3	1.09	151	87
1747	60440205002	0	109	1	63	0	0	0	0	0	0	1	1	1	1	1	19.1406	109.08	41.595	56.8302	26.3404	1	12.6	87	0.5989	127.965	67.2684	8.23	6	2.38056	11.7	0.85	128	78.5
1748	60440206001	0	109	1	46	0	0	0	0	0	0	1	1	1	0	2	21.0715	98.64	71.685	59.5364	28.8471	1	13.8	111	0.7232	190.98	124.872	3.23	5	4.21344	14		102	62
1749	60440206002	0	109	0	43	1	0	0	0	0	0	1	1	1	0	0	24.0095	104.94	47.79	58.3766	32.7749	2	8.3	138	0.5876	189.821	123.325	5.07	4.8	4.2	11.5		139.5	96
1750	60440207002	0	110	1	54	1	0	0	0	0	0	1	1	2	1	2	23.8374	101.88	82.305	73.454	31.3801	2	8.8	141	0.7458	213.403	129.511	1.11	5	5.08368	12.4	0.86	128.5	72
1751	60440210001	0	109	1	47	1	0	0	0	0	0	0	1	2	1	2	22.3027	124.38	57.525	58.3766	31.3929	2	9.8	126	0.7684	187.114	124.485	0.61	5.2	4.5528	13.8	0.87	165.5	106
1752	60440211001	0	109	0	75	1	0	0	0	0	0	0	1	1	0	0	21.6016	104.58	81.42	77.32	28.1791	1	8.2	125	0.6554	153.094	69.9746	0.58	5	2.98704	12.8	1.04	136	75
1753	60440212001	0	110	1	52	0	0	0	0	0	0	1	1	1	0	2	20.7612	103.14	133.635	52.5776	30.5407	2	6.7	184	0.678	185.181	119.073	15.42	4.8	3.39864	16.9	0.8	112	73
1754	60440212002	1	110	0	51	0	0	0	0	0	0	1	1	2	0	0	27.4498	108.54	43.365	51.0312	38.8275	3	6.2	170	0.5763	155.027	102.062	0.57	5.1	2.33016	7.6	0.75	121	77
1755	60440214002	1	84	0	49	1	0	0	0	0	0	1	1	2	0	0	29.0579	110.16	73.455	45.6188	43.2243	4	4.2	64	0.7006	155.413	103.222	0.9	4.9	4.20336	9.7	0.74	123	71
1756	60440215001	0	109	1	56	0	0	0	0	0	0	1	1	1	0	2	21.5815	97.74	68.145	36.3404	33.4842	2	9.3	112	0.6328	115.593	69.588	13.21	4.6	4.11936	13		114	69.5
1757	60440215002	0	109	0	58	0	0	0	0	0	0	1	1	1	0	0	18.0374	103.5	62.835	34.0208	28.628	1	9	137	0.5311	153.48	121.779	0.19	4.8	2.61912	12.2	0.91	120	68
1758	60440216001	0	110	1	43	1	0	0	0	0	0	1	1	1	1	1	26.9956	96.12	79.65	47.1652	39.2668	3	9.2	109	0.7797	147.295	88.918	0.47	4.9	4.25376	15	0.72	123.5	71
1759	60440216002	0	109	0	46	1	3	3	0	0	1	1	1	3	0	0	28.2999	107.46	154.875	56.8302	41.4191	4	10.4	169	0.4972	189.821	119.073	1.29	4.8	2.9652	6.9	0.79	117	68
1760	60440218001	0	110	1	68	1	0	0	0	0	0	1	1	1	1	2	22.1727	117.54	53.985	64.1756	30.1914	2	4.3	107	0.6893	143.042	72.6808	0.51	4.7	5.9136	10.9	0.93	160.5	81
1761	60440218002	1	48	0	68	1	0	0	0	0	0	1	1	1	0	0	22.1446	99.18	84.075	52.5776	31.5403	2	10.8	103	0.6102	182.862	116.367	2.97	5.3	4.03032	12.5	1.04	148.5	82
1762	60440219001	0	110	1	56	0	0	0	0	0	0	1	1	1	1	2	23.3784	100.08	94.695	44.0724	35.1153	3	10.3	137	0.8023	142.269	86.2118	0.44	4.8	3.51288	12.5	1.01	114.5	69
1763	60440221001	0	110	0	54	1	0	0	0	0	0	1	1	2	0	0	27.8705	100.44	141.6	47.9384	42.0315	4	8.6	88	0.7006	165.465	98.583	3.64	5	5.32896	11.5	1.01	170	92.5
1764	60440221002	0	110	1	52	0	0	0	0	0	0	1	1	2	0	2	21.0556	99.72	140.715	47.1652	31.8507	2	11.2	105	0.7571	190.207	129.124	0.69	5.3	5.73552	13.7	1.08	119.5	76
1765	60440222001	0	110	1	64	0	0	0	0	0	0	1	1	1	0	2	23.1604	105.84	83.19	66.8818	31.3359	2	7.7	118	0.791	235.826	163.918	0.39	5.1	3.17016	13.4	0.87	118.5	71
1766	60440223001	0	110	0	64	1	2	2	1	0	0	1	1	1	0	0	17.5392	196.92	217.71	43.2992	29.864	2	7.2	135	0.6893	206.831	126.032	0.66	5.7	3.49944	11.9	0.87	160	102
1767	60440223002	0	111	1	61	0	0	0	0	0	0	1	1	1	0	2	18.5698	110.52	97.35	61.0828	26.0255	1	10.9	69	0.6102	214.176	147.295	3.31	5	3.61536	10		127.5	79.5
1768	60440224001	0	111	0	44	0	0	0	0	0	0	1	1	2	0	2	25.5457	117.9	91.155	69.588	34.862	3	11.1	112	0.565	146.521	66.8818	0.51	4.7	4.81656	13.6		104.5	72
1769	60440224002	0	108	1	48	0	0	0	0	0	0	1	1	2	0	2	23.8754	96.84	78.765	51.8044	33.9153	2	7.2	97	0.7571	172.037	110.181	2.13	5.1	3.62208	12.8	0.97	131.5	67.5
1770	60440301002	0	108	1	75	1	0	0	0	0	0	1	1	1	1	2	19.3787	93.78	123.9	43.2992	29.5261	1	7.2	278	0.8927	220.749	160.052	0.75	4.9	7.46424	12.7	1.28	142.5	77
1771	60440302001	1	84	0	51	0	3	3	0	0	1	1	1	3	0	0	28.987	108	112.395	53.3508	42.2333	4	9.5	1990	0.6102	175.903	107.088	1.54	5.3	4.72752	12.1	1.23	125.5	69
1772	60440302002	1	84	1	53	0	0	0	0	0	0	1	1	3	1	1	23.6336	111.42	84.96	58.7632	33.241	2	6.3	289	0.7232	158.893	90.4644	0.36	5.5	3.38184	12.3		119.5	72.5
1773	60440304001	0	108	1	65	1	0	0	0	0	0	0	1	1	0	1	27.0391	107.1	63.72	50.6446	38.768	3	7.7	182	0.9266	211.857	155.413	1.18	4.9	4.25376	13.5	1.34	140.5	82
1774	60440305001	0	108	0	71	0	0	0	0	0	0	0	1	1	0	0	20.0161	87.84	79.65	53.7374	27.8457	1	6.7	955	0.8136	167.011	105.155	0.79	5	3.96312	9.1	1.38	117	50
1776	60440307001	0	110	0	44	0	0	0	0	0	0	1	1	1	0	0	25.815	97.92	76.11	39.0466	39.4866	3	6.8	193	0.678	168.171	122.939	2.61	4.9	3.25752	11.4		110	67.5
1777	60440307002	1	25	1	47	1	2	2	1	0	0	1	1	2	0	1	32.9966	118.98	300.9	22.0362	67.1036	4	5.5	175	0.9944	173.197	92.784	3.85	5.4	6.05304	14.9	1.45	150	98
1778	60440308002	1	84	1	69	1	0	0	0	0	0	1	1	1	0	1	23.3489	100.98	126.555	48.325	34.8889	3	8.2	195	1.0283	178.609	115.593	2.14	4.8	7.29456	13	1.58	135	77.5
1779	60440309001	1	84	0	59	1	0	0	0	0	0	1	1	1	0	0	24.8279	111.06	101.775	42.9126	38.1775	3	8.1	259	0.5989	214.563	161.599	0.28	5	3.66744	11.8		130.5	68.5
1780	60440309002	0	110	1	55	0	0	0	0	0	0	1	1	3	1	2	19.9509	95.76	66.375	66.4952	26.3939	1	8	216	0.9266	150.387	78.0932	30.08	4.7	4.54944	12.2	1.28	116.5	60
1781	60440310001	0	110	0	72	1	2	2	1	0	0	0	1	1	0	0	23.8288	135.54	142.485	36.3404	39.9573	4	6.6	263	0.6893	150.774	97.8098	0.63	5.1	3.79008	10.4	1.43	119.5	62
1782	60440311001	0	110	0	68	0	0	0	0	0	0	1	1	2	0	0	26.3591	98.46	133.635	48.325	39.4288	3	8	199	0.5424	225.001	160.826	5.29	5.1	4.158	11.6	1.07	130	66
1783	60440311002	0	110	1	68	1	1	1	0	1	0	1	1	2	0	1	20.5671	106.56	147.795	48.325	31.231	2	7.6	185	1.5368	174.357	105.928	12.14	4.9	6.81744	13.9		118.5	72
1785	60440312002	0	110	1	73	1	2	2	1	0	0	1	1	1	1	1	21.2157	133.02	109.74	90.0778	27.9486	1	9.2	222	0.8136	210.31	108.248	0.48	5.6	5.70024	11.2	1.5	135	75.5
1786	60440315001	0	110	0		1	0	0	0	0	0	1	1	1	0	0	18.2143	93.24	86.73	43.6858	27.0548	1	6.4	154	1.7063	138.016	84.2788	6.49	4.3	5.9136	7.5	2.77	160	104.5
1787	60440318001	1	50	1	68	1	2	2	1	0	0	1	1	2	0	2	29.7357	136.44	115.05	29.3816	52.435	4	6.8	220	1.017	152.707	109.408	2.94	5.5	4.662	12.8	1.48	145	67
1788	60440320001	0	111	0	56	0	0	0	0	0	0	0	1	1	0	0	28.3039	87.48	114.165	64.9488	38.4306	3	7	417	0.4972	208.377	129.898	0.97	5.3	3.60864	11.5		137.5	87.5
1789	60440321001	0	110	1	58	1	0	0	0	0	0	1	1	3	1	2	22.2016	112.14	88.5	32.0878	36.7768	3	10.5	496	0.9492	146.135	103.609	2.34	5	5.19288	13.4		120	79.5
1790	60440321002	0	110	0	60	1	0	0	0	0	0	1	1	1	0	0	28.9971	94.14	190.275	34.794	48.497	4	5.8	240	0.6215	141.496	66.1086	0.89	4.9	3.68088	11.8	1.13	113	62.5
1791	60440322002	1	25	1	77	1	2	2	1	0	0	1	1	1	1	1	21.3226	167.22	57.525	60.6962	31.0093	2	7.7	237	0.8475	193.3	124.099	7.27	5	5.12064	11	1.34	178.5	69.5
1792	60440323001	0	110	0	49	1	1	1	0	1	0	1	1	3	0	0	30.196	90.9	110.625	49.4848	43.9451	4	7.5	215	0.5311	175.516	112.887	3.05	4.8	3.87408	10.9	1.01	130.5	81
1793	60440323002	1	85	1	49	1	0	0	0	0	0	1	1	1	0	2	28.8702	99.18	132.75	46.392	43.6571	4	5.3	202	0.7006	191.367	125.645	2.22	5	4.0572	13.4	1.25	140	93
1794	60440325001	0	110	1	64	1	0	0	0	0	0	1	1	1	1	1	25.4295	98.46	161.07	41.3662	40.1718	4	9	203	0.5876	202.578	134.537	1.43	5.3	4.86024	14		140.5	89.5
1795	60440325002	1	110	0	66	0	2	2	1	0	0	1	1	1	0	0	27.3034	351.54	132.75	51.8044	46.5384	4	6.9	202	0.4746	207.991	140.722	0.67	6.6	2.92488	10		129.5	65.5
1796	60440326001	0	110	1	72	0	0	0	0	0	0	0	1	2	0	1	22.1593	102.06	58.41	92.3974	27.2719	1	8.7	490	0.7797	227.321	118.3	1.29	5.5	3.87408	12.2	1.23	117	54.5
1797	60440327001	0	110	1	63	0	1	1	0	1	0	1	1	1	0	1	23.7524	100.98	136.29	43.2992	36.7101	3	11.5	272	0.8136	165.078	99.3562	1.91	5	5.70696	13.3	1.31	110	71
1798	60440327002	0	110	0	58	0	0	0	0	0	0	1	1	1	0	0	20.0937	96.12	286.74	41.7528	33.2313	2	12.4	213	0.5085	243.558	153.48	0.27	5.3	4.20504	12.1		120	70
1799	60440328002	0	110	0	65	1	2	2	1	0	0	1	1	1	0	0	25.3377	101.16	249.57	28.2218	46.376	4	6.5	215	0.6102	145.748	70.3612	6.83	5.3	4.39488	11.1		130.5	71
1800	60481101001	0	110	0	57	0	0	0	0	0	0	1	1	2	0	0	22.5861	109.44	112.395	51.4178	33.2657	2	5.3	247	0.5989	197.553	134.923	0.7	5.2	3.5616	13.8		97.5	62.5
1801	60481102002	0	110	0	48	1	0	0	0	0	0	1	1	1	0	0	27.3333	114.12	76.995	59.923	38.2052	3	5.6	323	0.6215	136.083	68.4282	0.51	5	2.74848	13.8	0.79	138	83.5
1803	60481105002	0	110	1	63	1	2	2	1	0	0	1	1	1	1	2	26.493	147.24	123.015	28.995	47.4785	4	8.1	305	0.9153	203.738	155.8	3.93	5.8	3.696	14.9	1.15	144	75
1804	60481107001	0	110	1	60	1	1	1	0	1	0	1	1	1	0	2	25.6675	107.46	165.495	32.4744	43.8155	4	8	309	0.8362	209.924	150.774	7.64	5.3	5.38104	14.9	1.59	180	113.5
1805	60481107002	0	110	0	59	0	1	1	0	1	0	1	1	1	0	0	24.7246	96.66	63.72	53.7374	34.4374	3	5.1	274	0.5989	180.156	120.619	0.5	4.9	2.66112	13.5	0.96	114	66.5
1806	60481108001	0	110	0	57	1	2	2	1	0	0	1	1	1	0	0	21.512	222.12	76.995	52.9642	33.9035	2	7.3	399	0.5876	218.429	146.521	2.08	7.7	2.56032	11.7	0.89	128.5	68.5
1807	60481109001	1	49	0	53	1	0	0	0	0	0	1	1	2	0	0	34.6396	116.46	75.225	51.8044	50.2865	4	6.9	275	0.4633	182.089	116.753	2.57	5.8	2.87448	12.3	0.96	127.5	86.5
1808	60481110001	0	110	1	48	1	0	0	0	0	0	1	1	3	1	2	24.6349	99.18	69.03	50.6446	35.0786	3	8.4	264	0.8588	215.723	155.027	1.29	5.2	4.40496	15.5		142	73.5
1809	60481110002	0	110	0	49	0	0	0	0	0	0	1	1	2	0	0	28.6028	101.16	61.065	48.325	41.1097	4	3.8	215	0.7571	197.553	119.846	1.88	4.8	2.4024	13.1	0.99	109.5	66
1810	60481111001	0	110	0	48	0	0	0	0	0	0	1	1	2	0	0	25.8314	119.7	55.755	57.99	36.1838	3	4.6	190	0.7119	159.279	96.65	1.1	4.9	3.34824	12.8	0.95	79	53
1811	60481112002	1	85	0	60	1	2	2	1	0	0	1	1	1	0	0	33.142	150.12	118.59	58.7632	49.1206	4	6.8	283	0.678	245.104	170.877	4.41	7.5	3.8808	13.9	0.99	186.5	93
1812	60481115001	1	110	0	54	1	1	1	0	1	0	1	1	1	0	0	25.1769	101.7	153.105	44.459	38.9894	3	7	195	0.5424	205.285	135.31	10.21	4.9	5.1324	14.1	1.16	146	88.5
1813	60481117001	0	110	1	57	1	0	0	0	0	0	1	1	1	0	2	28.0402	104.94	70.8	44.459	41.6566	4	4.8	193	0.9718	194.46	141.496	1.9	5	3.23736	11.8	0.77	135.5	78.5
1814	60481117002	0	110	0	55	1	0	0	0	0	0	1	1	1	0	0	29.1859	106.02	415.065	40.2064	50.8902	4	12.6	292	0.6215	196.006	76.5468	23.4	5.4	4.68384	14.5		130	78
1815	60481118001	0	110	0	59	0	0	0	0	0	0	0	1	3	0	0	22.607	100.8	65.49	59.923	30.8617	2	3.6	112	0.565	166.625	86.985	0.59	5.1	2.52	13.5	1.08	107.5	67.5
1816	60481119002	0	110	0	57	1	1	1	0	1	0	1	1	1	0	0	25.6386	92.52	58.41	63.0158	34.0016	2	5.1	320	0.5763	179.382	109.408	0.27	5	3.38856	14.3	0.86	125	83
1817	60481121001	0	110	1	65	1	0	0	0	0	0	0	1	2	0	2	22.4061	99	72.57	38.2734	34.4292	3	9.4	220	0.8927	142.269	97.0366	0.78	4.9	4.64688	14.3	1.22	123.5	66
1818	60481124001	0	109	1	49	1	1	1	0	1	0	1	1	2	0	2	25.9444	104.4	103.545	32.861	42.6734	4	5.3	231	0.8362	124.099	73.454	1.58	5	3.5616	16.1	1.2	112	59
1819	60481125001	0	109	0	54	0	0	0	0	0	0	1	1	2	0	0	27.8307	94.5	139.83	42.1394	43.1155	4	5	188	0.5424	194.073	127.965	0.31	4.8	2.33184	13.8	0.75	126.5	72
1820	60481125002	0	109	1	54	1	0	0	0	0	0	1	1	3	0	2	22.69	92.88	111.51	30.1548	37.9326	3	5.5	139	0.7571	142.269	94.717	0.29	4.9	5.04168	14.4	1.17	132	83.5
1821	60481126001	0	109	0	55	0	0	0	0	0	0	1	1	3	0	0	22.9711	111.42	70.8	59.1498	31.9921	2	6.9	267	0.7119	196.393	131.444	3.09	5.2	3.822	13	1.01	114.5	68
1822	60481126002	0	109	1	53	0	2	2	1	0	0	1	1	3	0	2	27.8893	131.04	296.475	23.9692	55.5311	4	7.7	306	0.8814	200.259	117.913	2.5	6.1	5.0988	12.4		129.5	78
1823	60481127001	0	109	1	49	1	0	0	0	0	0	1	1	2	0	2	27.055	93.96	184.965	36.727	44.4565	4	9.4	222	0.9492	156.186	95.4902	1.12	5.1	7.89768	16.5	1.07	143.5	87.5
1824	60481127002	1	85	0	51	1	1	1	0	1	0	1	1	1	0	0	24.4062	119.52	82.305	60.6962	34.3131	3	6.4	281	0.678	179.769	107.475	0.82	6.2	4.47384	14.8	0.95	142	82
1825	60481128001	1	85	0	49	1	2	2	1	0	0	1	1	3	0	0	37.5988	137.52	257.535	35.1806	66.2927	4	7.6	292	0.5311	214.95	129.511	4.95	5.3	3.47592	14.6	0.95	133	77.5
1826	60481128002	0	109	1	47	0	0	0	0	0	0	1	1	3	1	0	25.026	104.04	70.8	44.8456	37.0516	3	7.1	270	0.8927	169.331	116.367	2.43	5.6	3.74304	15.1	0.97	122.5	76
1827	60481129001	1	49	0	64	1	1	1	0	1	0	1	1	2	0	0	32.4438	110.16	184.965	53.7374	48.8972	4	6.5	280	0.7119	243.945	167.784	1.21	5.2	3.2844	12.9	0.95	129	85.5
1828	60481130002	1	49	1	63	0	1	1	0	1	0	1	1	1	1	2	29.1714	108.72	188.505	32.861	50.1706	4	7.1	216	0.7571	232.733	173.197	0.67	5.2	5.36256	14.9	1.06	120	76
1829	60481132002	0	109	1	46	0	0	0	0	0	0	1	1	3	1	0	18.0079	125.64	71.685	45.2322	27.2945	1	5.9	185	0.565	215.336	163.532	0.55	5.4	5.97072	13.7		134.5	78.5
1830	60481135001	0	109	0	46	0	1	1	0	1	0	1	1	2	0	0	26.2557	104.22	126.555	39.8198	41.4328	4	4.8	191	0.791	181.702	121.779	1.56	5.1	3.62376	11.7	0.91	114.5	65
1831	60481135002	0	109	1	45	0	0	0	0	0	0	1	1	1	1	1	26.3117	102.24	61.065	45.2322	38.5292	3	3.6	137	0.8701	160.826	108.635	0.47	4.9	3.19368	13.8		129.5	73.5
1832	60481201001	0	109	1	62	1	0	0	0	0	0	1	1	1	0	0	18.4429	99	50.445	61.856	24.6597	1	5.4	193	0.6328	158.506	82.3458	0.61	4.6	3.94968	15.5		143	77.5
1833	60481202001	0	109	1	57	1	0	0	0	0	0	1	1	1	1	2	19.0361	105.12	129.21	33.6342	31.5541	2	13.8	251	0.7797	199.872	151.547	4.93	5.6	4.032	19.3	0.92	139.5	95
1834	60481202002	0	109	0	57	0	0	0	0	0	0	1	1	1	0	0	22.2208	93.78	141.6	36.727	35.744	3	5.2	235	0.4746	224.228	164.305	1.52	5	2.69472	13.1	0.74	110.5	65.5
1835	60481203001	1	109	1	59	1	2	2	1	0	0	1	1	3	0	2	24.9749	128.16	90.27	41.7528	39.1388	3	6.7	225	1.2769	190.98	139.176	2.49	5.5	8.44536	18.8	1.72	171	78
1836	60481204002	1	49	1	73	1	0	0	0	0	0	1	1	1	1	2	24.5549	103.68	102.66	71.9076	32.9473	2	10.6	227	0.9266	212.63	126.418	2.96	5.4	5.39952	17.1	1.24	150.5	73.5
1837	60481205001	0	109	0	51	0	0	0	0	0	0	1	1	1	0	0	24.9559	87.48	103.545	49.8714	35.9355	3	5	287	0.3616	173.583	105.928	0.84	4.9	3.0156	15.4	0.81	118.5	74
1838	60481207001	0	109	1	52	0	0	0	0	0	0	1	1	3	1	2	22.2851	102.6	76.11	53.7374	31.5443	2	7.4	248	0.8814	199.486	134.537	1.3	5.2	4.51752	16.4		121	71
1839	60481207002	0	109	0	55	1	2	2	1	0	0	1	1	1	0	0	18.7645	204.12	150.45	40.2064	32.1321	2	6.7	229	0.6554	234.666	171.264	1.48	7.8	2.4696	14.8	0.81	96.5	58.5
1840	60481208001	0	109	1	59	0	0	0	0	0	0	1	1	1	1	1	20.2076	95.4	64.605	52.9642	28.2163	1	4.4	200	0.678	153.094	90.0778	0.81	4.8	2.90136	16.1	0.94	122	75.5
1841	60481209001	0	109	0	60	1	0	0	0	0	0	0	1	1	0	0	23.271	117.9	161.07	44.8456	36.6123	3	5.6	157	0.5537	180.542	100.129	0.63	5.2	2.05464	16.4	0.82	135.5	70.5
1842	60481210001	0	109	0	46	0	0	0	0	0	0	1	1	1	0	0	20.4082	105.3	29.205	57.99	27.5433	1	7	279	0.5198	110.954	52.5776	0.35	5.4	2.39736	13.9	0.68	119.5	74.5
1843	60481211001	1	108	0	56	0	0	0	0	0	0	1	1	1	0	0	26.2378	109.08	106.2	34.0208	43.0123	4	9	276	0.7119	176.676	120.233	5.24	5.3	3.03408	14.1	0.93	117.5	73
1844	60481211002	0	108	1	58	1	0	0	0	0	0	1	1	1	1	2	24.8389	103.5	131.865	45.2322	37.9614	3	6.2	235	0.791	184.408	109.408	0.96	5.1	2.77032	15.7		131.5	78.5
1845	60481214001	0	108	1	61	1	0	0	0	0	0	0	1	1	1	2	23.8906	108	207.09	56.8302	35.7619	3	7.5	160	0.9605	276.806	172.037	1.32	5	4.3428	17.9		151.5	88
1846	60481215001	1	84	1	54	1	0	0	0	0	0	1	1	2	1	0	23.0597	108.9	203.55	32.861	39.9051	3	8.7	170	0.791	171.65	93.1706	0.51	5.4	4.32264	16.7	0.67	169.5	96
1847	60481216001	0	108	1	61	0	0	0	0	0	0	1	1	1	1	2	23.4497	98.64	76.11	47.5518	34.0705	2	8.6	213	0.8927	151.547	90.4644	0.99	5.4	3.66744	17	0.99	112	62.5
1848	60481216002	0	108	0	55	0	0	0	0	0	0	1	1	1	0	0	23.3467	93.6	69.915	43.2992	34.3838	3	4.6	237	0.7458	172.424	116.367	0.47	5	3.3348	13.6	0.93	106	64
1849	60481217002	0	108	1	64	1	2	2	1	0	0	1	1	1	1	1	28.0378	173.7	182.31	40.2064	47.6071	4	8.5	231	0.9605	220.362	153.48	1.85	6.9	5.59104	17.2	0.91	173	86.5
1850	60481218001	0	108	1	63	1	3	3	0	0	1	1	1	2	0	1	24.9939	100.98	189.39	37.1136	41.285	4	8.6	210	1.0961	200.645	95.1036	1.92	5.2	5.754	15.7	1.48	125.5	71
1851	60481218002	0	108	0	65	0	3	3	0	0	1	1	1	1	0	0	20.7294	100.8	149.565	42.526	32.3991	2	4.9	217	0.6893	209.151	149.228	0.59	5.3	4.32936	14.6	1.12	119.5	75.5
1852	60481219001	0	108	1	57	0	0	0	0	0	0	1	1	2	0	2	23.7563	104.4	46.02	49.8714	33.6679	2	8.1	198	0.7345	126.032	68.8148	0.28	5.1	3.612	15	0.78	110	65
1853	60481219002	0	108	0	55	1	0	0	0	0	0	1	1	1	0	0	24.0893	99	50.445	66.4952	31.6544	2	7.4	248	0.7232	163.532	89.6912	0.31	5.4	3.65568	16.4	1.11	149.5	88.5
1854	60481220001	0	108	0	69	0	0	0	0	0	0	0	1	1	0	0	17.9781	94.68	76.995	79.253	22.962	1	5.6	157	0.5085	204.125	117.14	0.81	4.6	3.18696	16.4	0.95	123.5	74.5
1855	60481221001	0	108	1	46	0	0	0	0	0	0	1	1	2	1	2	24.0955	119.88	49.56	76.5468	31.4812	2	5.4	194	0.6554	170.877	86.985	0.57	5.3	3.60192	16.3		125	64
1856	60481221002	0	108	0	42	1	0	0	0	0	0	1	1	1	0	0	27.7697	120.24	177.885	31.7012	48.4984	4	6.5	62	0.5424	158.119	84.6654	0.65	5.3	3.42552	14.2	0.59	120.5	82.5
1857	60481222001	0	108	0	59	1	0	0	0	0	0	1	1	1	0	0	23.7703	108.54	177	38.2734	38.9778	3	8.8	257	0.8023	202.965	119.073	0.88	5.3	3.11808	15.9		129	69
1858	60481222002	0	108	1	62	1	1	1	0	1	0	1	1	1	0	1	25.1706	101.34	92.04	44.8456	37.6314	3	6.6	199	0.8475	183.248	121.779	1.71	5.2	4.99464	15.9	0.89	183	74
1859	60481223001	1	48	0	54	1	1	1	0	1	0	1	1	1	0	0	20.0367	123.66	425.685	41.3662	35.0505	3	3.4	199	0.7232	244.331	88.1448	0.4	5.6	5.08536	13.6	0.6	125.5	67.5
1860	60481223002	0	108	1	55	0	0	0	0	0	0	1	1	2	1	1	24.1991	97.74	61.065	51.8044	34.0065	2	4.6	156	0.7232	167.398	109.408	0.34	5.2	2.32512	15.8	0.81	121	77.5
1861	60481224001	0	108	1	54	1	0	0	0	0	0	1	1	3	1	1	33.0465	117.54	249.57	42.1394	54.6222	4	6.2	239	0.8588	257.089	166.625	1.37	5.3	4.2672	17.8		126	82.5
1862	60481224002	0	108	0	56	0	0	0	0	0	0	1	1	1	0	0	26.8215	108.9	147.795	28.6084	47.198	4	7.5	260	0.6554	140.722	83.5056	5.69	5.1	4.16304	15.3	0.84	127.5	58.5
1863	60481225001	0	108	1	62	1	0	0	0	0	0	1	1	1	1	2	22.8918	96.3	130.095	40.2064	35.7982	3	6.7	174	0.8927	198.326	124.872	0.97	5.1	3.87744	16.5		133.5	67
1864	60481226001	0	108	1	51	1	2	2	1	0	0	1	1	3	1	2	51.5314	164.16	1034.56	24.3558	116.488	4	7.5	194		223.068	10.0516	5.5	5.1	8.3076	17.3		181	109
1865	60481226002	1	48	0	49	1	2	2	1	0	0	1	1	2	0	0	31.9226	145.44	218.595	42.526	53.0612	4	6	288	0.678	174.743	93.1706	2.36	5.5	4.8384	16.5	0.86	143.5	94.5
1866	60481227001	0	108	1	58	0	0	0	0	0	0	0	1	1	0	0	19.8188	120.6	50.445	69.9746	26.4781	1	7	274	0.6893	171.264	83.5056	1.18	5	4.05384	16.6	0.75	101.5	68
1867	60481228001	0	108	1		1	0	0	0	0	0	0	1	1	0	1	19.1045	108	128.325	30.5414	32.6405	2	7.9	195	0.9831	158.506	101.289	0.86	5.4	6.57888	14.6	1.4	144.5	71.5
1868	60481229001	0	108	0	64	0	0	0	0	0	0	1	1	1	0	0	22.2532	97.92	104.43	37.5002	35.0263	3	5.2	236	0.6441	234.28	166.625	0.36	5.4	2.91144	15.6	0.94	110.5	65.5
1869	60481229002	0	108	1	63	0	0	0	0	0	0	1	1	3	1	0	22.4879	97.56	76.995	52.9642	31.7594	2	4.3	159	0.7571	164.305	102.449	0.27	5.2	4.35456	19.3	0.76	122.5	66.5
1870	60481230001	0	108	1	64	1	0	0	0	0	0	1	1	2	1	2	26.1258	114.84	150.45	31.7012	44.903	4	6.9	236	0.9492	166.238	106.702	1.46	6.3	7.1568	16.9	0.98	137	85.5
1871	60481230002	0	108	0	62	1	0	0	0	0	0	1	1	1	0	0	25.9109	87.3	127.44	51.8044	37.4836	3	4.4	200	0.7345	226.548	161.985	0.4	4.8	3.61704	13.6		124.5	75
1872	60481231001	0	108	1	52	0	0	0	0	0	0	1	1	3	1	0	25.3015	82.98	76.11	56.4436	34.4352	3	5.2	204	0.8362	185.181	121.779	0.29	4.9	3.906	16.6	0.95	117.5	72
1873	60481232001	0	108	1	57	0	0	0	0	0	0	1	1	3	1	2	22.3858	98.1	72.57	59.5364	30.6425	2	8.5	206	0.9379	175.516	103.609	0.51	5.2	4.30752	16.1		113	71
1874	60481232002	0	108	0	55	1	1	1	0	1	0	1	1	3	0	0	33.8178	111.24	279.66	27.4486	63.4929	4	4.7	215	0.6893	259.795	155.027	4.97	5.4	5.28024	15.8	0.95	118.5	77.5
1875	60481233001	0	108	0	65	1	0	0	0	0	0	1	1	2	0	0	18.2636	107.82	192.93	42.1394	29.3541	1	7.5	233	0.7684	247.811	168.558	1.42	5.1	3.80184	14	1.11	127	76
1876	60481233002	0	108	1	67	1	0	0	0	0	0	1	1	1	0	0	24.1454	98.46	121.245	30.1548	40.8472	4	8.9	228	0.8588	153.867	100.516	0.74	5.8	4.43016	16.7		129.5	77.5
1877	60481234001	0	108	1	70	1	1	1	0	1	0	1	1	3	1	2	24.3227	99.36	146.91	52.5776	35.8821	3	7	224	1.2882	196.393	114.82	1.48	5.3	9.7104	16.5	1.39	131.5	75.5
1878	60481234002	0	108	0	69	1	1	1	0	1	0	1	1	2	0	0	32.7628	89.46	90.27	47.5518	47.4703	4	7.2	217	0.9153	174.357	114.047	1.37	5.2	4.368	15.6	1.27	98	64
1879	60481301001	1	48	0	61	1	1	1	0	1	0	1	1	1	0	0	23.3534	112.32	126.555	52.9642	34.4825	3	6.1	150	0.5989	186.341	107.861	0.77	5.5	3.40368	13.7	0.95	129.5	87
1880	60481301002	0	108	1	62	1	0	0	0	0	0	1	1	1	0	0	28.435	104.4	72.57	39.4332	43.6411	4	6.4	260	0.904	155.8	102.836	1.45	5.3	4.48392	14.3		148.5	90.5
1881	60481302001	0	108	1	49	0	0	0	0	0	0	0	1	1	1	2	22.9946	95.76	40.71	67.2684	29.7642	2	5.7	164	0.7684	153.867	69.2014	0.85	4.9	3.15336	13.1	0.99	105	66.5
1882	60481303001	0	108	0	45	0	1	1	0	1	0	1	1	2	0	0	24.453	95.22	46.905	63.0158	32.2794	2	6.1	212	0.7006	131.831	67.655	0.33	5	3.7212	13.7	1.06	103	65
1883	60481303002	0	108	1	48	0	0	0	0	0	0	1	1	3	0	0	21.6449	92.88	42.48	53.3508	29.5559	1	3.6	212	0.8023	273.326	218.042	1.4	4.8	4.01352	14.4	0.88	100.5	53.5
1884	60481304001	0	108	1	45	0	2	2	1	0	0	1	1	2	1	2	23.4948	133.2	2.655	44.8456	34.5632	3	3.2	137	0.6893	163.918	99.3562	4.88	4.7	6.28824	15		126.5	58
1885	60481305001	0	108	1	87	1	2	2	1	0	0	1	1	2	1	1	21.358	127.8	37.17	34.794	34.1744	3	3.9	250	1.0509	107.861	68.8148	0.64	4.7	3.74304	14.6	1.62	133	61.5
1886	60481305002	0	108	0	77	0	0	0	0	0	0	1	1	1	0	0	18.3076	76.32	83.19	48.7116	25.7382	1	2.4	267	0.5537	158.506	100.516	0.4	5	2.41248	10.8	1.44	104	63.5
1887	60481307002	0	108	1	57	1	0	0	0	0	0	1	1	1	1	1	28.959	110.88	150.45	41.3662	46.0506	4	7.1	213	0.9605	291.11	217.656	3.35	4.6	4.37304	16.1	1.05	144	81
1889	60481311001	1	84	1	47	1	2	2	1	0	0	1	1	2	1	2	27.7111	173.34	251.34	41.3662	47.5961	4	6.7	224	0.9605	238.532	141.109	1.77	7.2	2.76024	14.9		128.5	86.5
1890	60481315001	0	109	0	69	1	0	0	0	0	0	0	1	1	0	0	29.9136	102.96	159.3	44.0724	46.6226	4	6.5	256	0.7571	233.506	158.893	2.4	4.9	4.58976	13.1	1.28	177.5	83
1891	60481316001	1	85	0	62	1	2	2	1	0	0	1	1	1	0	0	28.7698	188.28	181.425	37.1136	50.3461	4	6.7	134	0.7119	188.661	118.3	2.84	7.2	5.00808	13.5	0.95	112	67.5
1892	60481316002	0	109	1	64	0	0	0	0	0	0	1	1	1	1	2	19.5776	104.04	161.07	70.7478	27.1716	1	6.1	190	0.8136	162.759	66.4952	0.98	4.7	5.43144	15.3		113.5	71.5
1893	60481317001	0	109	0	73	1	0	0	0	0	0	1	1	1	0	0	18.0163	97.02	52.215	61.4694	24.0872	1	3.6	224	0.6102	167.398	102.062	0.67	5.1	3.19368	13.5	1.17	159	65.5
1894	60481317002	0	109	1	71	1	0	0	0	0	0	1	1	1	1	2	22.3031	94.5	90.27	57.2168	31.0403	2	4.9	239	0.8814	177.836	105.928	0.72	5.1	3.82536	13.1	1.56	139.5	76
1895	60481319001	1	85	0	62	1	1	1	0	1	0	1	1	2	0	0	20.2538	102.06	101.775	54.8972	28.9399	1	4.7	160	0.6554	206.444	141.109	0.49	5.4	3.71448	12		134	84
1896	60481320001	0	109	1	49	1	0	0	0	0	0	1	1	1	1	1	20.8152	89.82	52.215	52.191	28.6636	1	4.4	122	0.8249	148.068	89.3046	0.53	4.7	4.0572	16.6		125	77.5
1897	60481320002	0	109	0	50	0	0	0	0	0	0	1	1	3	0	0	26.0936	105.48	66.375	40.9796	39.5312	3	5.5	271	0.5876	149.228	102.836	0.7	5.3	3.81864	15.2	0.88	120.5	60.5
1898	60481322001	1	109	0	67	1	2	2	1	0	0	1	1	1	0	0	27.5932	503.82	162.84	45.6188	51.03	4	5.5	61	0.7345	166.625	89.3046	5.42	8.6	2.61072	12.8	0.86	150.5	88.5
1899	60481322002	1	25	1	64	0	1	1	0	1	0	1	1	2	0	2	28.8881	197.28	325.68	24.3558	59.5319	4	5.8	47	0.8814	163.532	51.0312	2.31	5.6	4.15968	12.2	1.17	125	75
1900	60481323001	0	109	0	81	1	0	0	0	0	0	0	1	1	0	0	17.002	100.98	77.88	70.7478	22.4913	1	4.4	233	0.6441	207.604	132.217	0.48	4.7	3.81864	12.1	1.1	149	61
1901	60481324002	1	85	1	61	1	1	1	0	1	0	1	1	2	1	1	27.9302	105.84	261.075	35.9538	48.0175	4	5	158	0.9492	204.898	105.155	1.76	4.9	5.75736	15.4		117.5	83
1902	64028102001	0	109	0	68	0	0	0	0	0	0	0	0	2	0	0	26.6022	104.4	71.685	73.454	34.8977	3	5	174	0.791	198.326	114.82	1.13	5.3	3.53976	12.7	0.89	122	71
1903	64028103001	0	109	0	53	0	0	0	0	0	0	1	0	3	0	0	28.4166	85.68	144.255	49.0982	41.9957	4	7.2	177	0.7684	175.903	99.3562	4.74	5	4.10088	11.5	0.97	119	70
1904	64028103002	0	109	1	56	0	0	0	0	0	0	1	0	3	0	2	21.203	170.46	113.28	40.9796	34.939	3	7.3	177	0.565	155.413	93.9438	0.43	5.1	3.04584	13.6	0.98	115.5	66
1905	64028104001	0	109	1	49	0	0	0	0	0	0	1	0	3	1	0	27.5482	105.3	92.925	54.8972	39.309	3	4.4	151	0.9266	200.259	132.604	0.28	4.8	5.41464	13	0.81	127.5	83.5
1906	64028113002	0	109	0	52	0	0	0	0	0	0	1	0	3	1	0	21.4903	93.42	53.1	57.99	29.0067	1	3.5	249	0.5085	153.094	82.3458	0.27	4.3	2.43432	7	0.62	108	74
1910	64028117002	0	109	0	51	0	0	0	0	0	0	1	0	3	0	0	25.0885	98.28	173.46	43.6858	39.2803	3	7.4	222	0.7797	219.975	146.908	1.1	5	4.8888	13.5	0.77	114	79.5
1911	64028201001	0	109	0	66	1	0	0	0	0	0	0	0	1	0	0	24.5786	101.7	106.2	54.8972	35.1932	3	6.2	311	0.7684	241.238	166.238	1.47	4.7	5.63136	13.1		150.5	75.5
1912	64028206001	0	109	0	54	0	0	0	0	0	0	0	0	2	0	0	28.481	93.42	130.095	47.9384	42.3817	4	4.1	204	0.6667	220.362	148.068	1.52	4.7	4.33944	12.8	0.9	111	68
1913	64028207002	0	109	0	48	0	0	0	0	0	0	1	0	3	1	0	22.8366	93.06	60.18	55.6704	31.2856	2	3	233	0.7119	184.408	118.686	0.38	4.9	3.73128	9.7		100.5	63
1916	64028216001	0	109	0	58	0	0	0	0	0	0	0	0	3	0	0	24.2722	110.16	133.635	44.459	37.5426	3	4.3	164	0.6441	194.846	129.511	0.64	4.9	4.32264	13.3	0.81	99	54.5
1917	64028218001	0	109	0	46	0	0	0	0	0	0	1	0	2	0	0	22.4833	94.14	57.525	74.2272	28.7338	1	5.1	191	0.6102	194.073	116.367	0.29	4.7	3.05928	10	0.77	119.5	78
1918	64028218002	0	109	1	48	1	0	0	0	0	0	1	0	2	1	2	25.2941	122.76	348.69	39.0466	44.0846	4	6.4	157	0.8927	160.439	52.5776	0.43	4.9	4.79136	15.6		167	103.5
1919	64028219001	0	109	1	59	0	0	0	0	0	0	1	0	2	1	2	24.7516	104.4	149.565	49.0982	37.3869	3	5.8	142	1.0057	182.089	105.542	1.14	4.6	5.17944	14.4	0.99	109.5	70.5
1920	64028220001	0	109	1	48	0	0	0	0	0	0	0	0	2	0	1	26.1224	102.78	68.145	65.722	35.0264	3	6.2	180	0.9831	210.697	138.789	0.44	4.7	4.17312	14.8	0.95	130.5	70
1921	64028221001	0	109	0	45	0	0	0	0	0	0	1	0	3	0	0	27.7499	101.7	155.76	57.2168	40.346	4	7.2	155	0.7232	203.352	117.526	1.11	4.8	3.32304	13.7	0.76	104	62
1922	64028221002	0	109	1	46	0	0	0	0	0	0	1	0	2	0	0	23.5429	104.4	94.695	49.8714	34.4182	3	4	127	0.7458	177.449	106.315	1.59	4.9	3.67752	14.1	0.67	112	72.5
1923	64033102001	0	109	0	50	1	0	0	0	0	0	1	1	1	0	0	20.9902	109.62	149.565	63.4024	29.897	2	6.6	260	0.565	167.011	80.4128	0.39	4.6	2.31168	16.7		164.5	103.5
1924	64033104001	0	110	1	58	0	0	0	0	0	0	1	1	2	1	2	24.6877	108.9	61.95	59.923	33.9814	2	5.8	253	0.5989	177.449	112.114	0.23	5.1	3.47256	17.7	0.91	104	65
1925	64033105001	0	110	1	57	1	0	0	0	0	0	1	1	3	1	2	24.539	107.82	108.855	39.0466	38.7177	3	5.9	232	0.6215	192.913	139.563	0.29	4.8	4.3932	15.6	0.98	139.5	95
1927	64033106001	0	111	1	46	1	2	2	1	0	0	1	1	1	1	2	23.1907	132.66	177.885	41.3662	37.9654	3	6.5	237	0.8023	211.857	141.496	0.69	4.9	5.26512	19.3	0.92	142	93
1928	64033106002	0	110	0	42	1	0	0	0	0	0	1	1	2	0	0	21.2992	93.96	65.49	71.1344	27.6443	1	5	280	0.5989	166.238	86.985	0.13	4.7	2.13024	13.6		141	84
1929	64033113001	0	110	1	58	1	0	0	0	0	0	1	1	1	1	2	25.3685	98.28	67.26	55.6704	35.1879	3	4.6	203	0.791	171.264	105.542	2.81	4.8	5.44992	15.2		182	103
1930	64033114001	0	110	0	62	1	1	1	0	1	0	1	1	1	0	0	28.0497	113.22	161.07	52.9642	42.1121	4	5	209	0.678	252.45	177.449	1.46	5	3.276	17.1	0.98	152	91
1931	64033114002	1	85	1	67	1	1	1	0	1	0	1	1	2	0	2	25.142	101.52	106.2	32.0878	41.565	4	6.6	260	0.9266	265.208	214.176	1.83	4.9	5.62632	16.7	1.08	143.5	77.5
1932	64033115001	0	111	0	54	0	0	0	0	0	0	1	1	1	0	0	21.3599	95.22	79.65	63.789	28.7779	1	4.6	224	0.7458	220.362	152.707	0.59	4.7	3.21888	13.4	1.09	103.5	67
1933	64033115002	0	111	1	57	0	2	2	1	0	0	1	1	2	1	2	23.8803	147.96	179.655	39.8198	39.9554	3	5.8	160	0.7006	133.377	66.1086	0.63	4.7	3.89592	15.5	0.95	114.5	64
1934	64033117002	0	110	1	57	1	0	0	0	0	0	1	1	2	1	1	27.4286	107.28	158.415	41.7528	43.5232	4	6.5	291	0.8814	165.851	100.516	1.28	4.9	5.67336	17.4		149	96.5
1935	64033118001	0	110	0	65	1	0	0	0	0	0	0	1	1	0	0	22.0741	101.34	81.42	28.6084	37.1839	3	4.6	203	0.5537	137.63	91.2376	7.95	4.7	3.84888	15.2		139	80
1936	64033120002	0	110	0	50	1	0	0	0	0	0	1	1	3	0	0	26.1268	98.82	127.44	52.191	38.2106	3	5	280	0.5989	212.243	146.908	1.66	4.8	3.61368	13.6	0.82	150.5	99.5
1938	64033124002	0	110	0	63	1	0	0	0	0	0	1	1	1	0	0	26.4024	95.76	96.465	44.8456	39.3124	3	8.9	172	0.6215	163.532	102.062	2.3	4.5	2.43096	13.6		131	82.5
1939	64033126001	0	110	0	61	1	0	0	0	0	0	1	1	1	0	0	23.7676	95.04	153.99	40.593	37.4832	3	6.5	249	0.7684	164.305	99.7428	0.94	4.8	3.98496	14.2		158.5	89
1940	64033126002	0	109	1	60	1	2	2	1	0	0	1	1	1	0	0	30.1931	199.62	135.405	34.4074	53.6027	4	4.9	195	0.7797	185.955	131.444	4.42	8	2.76024	15.2		129	66.5
1941	64033201001	1	50	0	65	1	0	0	0	0	0	1	1	1	0	0	22.7482	122.04	102.66	60.6962	32.4034	2	3.3	155	0.6441	196.393	119.073	0.24	5.4	2.34864	14.4		153	78
1942	64033201002	0	110	1	67	0	0	0	0	0	0	1	1	1	1	1	24.3526	93.78	109.74	50.6446	35.3345	3	7.8	239	0.7006	187.501	121.392	0.44	5.1	4.34448	16.3	0.72	111	72
1943	64033202001	0	110	1	82	1	1	1	0	1	0	0	1	1	0	0	19.9286	100.8	89.385	80.4128	25.7707	1	8.2	256	0.9153	187.501	99.3562	1.81	5	3.79008	14.7	1.16	144.5	77
1945	64033206001	0	109	0	55	0	1	1	0	1	0	0	1	1	0	0	25.0204	95.04	75.225	54.8972	34.8614	3	5.3	230	0.6554	155.027	90.0778	0.48	4.8	3.98328	15.4	0.89	109	67.5
1948	64033210001	0	110	0	53	0	0	0	0	0	0	1	1	3	0	0	24.6519	103.86	230.985	35.9538	41.8671	4	6.3	360	0.678	214.95	137.243	0.52	4.9	2.92992	14.7	0.58	120	79
1950	64033211002	0	110	0	52	1	0	0	0	0	0	1	1	2	0	0	23.777	91.62	101.775	58.7632	32.9937	2	3.9	215	0.6215	226.548	150.001	1.59	5	3.26088	12.9		146.5	88
1951	64033212001	0	109	1	65	0	0	0	0	0	0	1	1	1	1	0	23.7891	95.76	53.985	55.6704	32.5713	2	4.3	208	0.791	157.346	94.717	0.72	5.3	4.88712	15.2	0.94	114	68
1952	64033212002	1	49	0	65	1	3	3	0	0	1	1	1	1	0	0	31.2706	114.48	235.41	42.526	51.2044	4	5.9	310	0.5989	220.362	144.975	2.33	6.2	3.97152	14.2	1	112	66.5
1953	64033213001	0	110	1	52	1	0	0	0	0	0	1	1	3	1	2	22.9539	95.22	138.06	39.0466	36.2936	3	5	148	0.7571	158.506	99.3562	0.6	4.9	3.31464	15.2	0.85	139.5	95
1954	64033213002	0	110	0	54	1	0	0	0	0	0	1	1	1	0	0	32.2996	97.92	207.09	47.9384	50.0677	4	6.1	221	0.7571	197.553	121.006	2.11	5.2	5.17272	13.7		148.5	95
1955	64033214001	0	110	1	48	0	0	0	0	0	0	1	1	2	1	0	30.4367	91.8	82.305	37.1136	47.0208	4	6.2	169	0.8475	118.686	68.8148	1.04	4.6	5.6952	16.5	0.4	120	88
1956	64033214002	0	105	0	50	0	0	0	0	0	0	1	1	3	0	0	23.2335	91.62	116.82	34.4074	37.4542	3	5.3	291	0.791	144.202	91.6242	0.79	4.9	2.48304	13.6	0.82	110	75.5
1957	64033218001	0	105	1	56	1	0	0	0	0	0	1	1	3	1	2	21.358	98.82	153.105	26.2888	38.2849	3	5.4	209	0.5989	142.269	92.784	0.63	4.9	3.76824	12.4		116.5	74.5
1958	64033220001	1	45	0	52	0	2	2	1	0	0	1	1	2	0	0	24.0892	148.32	61.065	39.8198	38.4429	3	4.9	314	0.7232	158.119	107.475	39.2	5.8	3.32472	12.9		114	79
1959	64033220002	0	105	1	54	0	0	0	0	0	0	1	1	3	0	2	56.4374	99.9	88.5	25.129	99.1499	4	8.4	315	0.7684	141.496	103.609	6.81	4.8	3.74304	14.1		117.5	78
1960	64033223002	1	80	1	57	0	0	0	0	0	0	1	1	3	0	1	27.9967	104.4	246.03	28.6084	51.0892	4	10.4	288	0.904	146.135	77.7066	2.35	5.3	4.8972	16.1		115.5	80.5
1961	64033224001	0	105	1	55	0	0	0	0	0	0	1	1	3	0	0	26.2687	94.86	129.21	46.7786	39.3814	3	5.7	221	0.904	224.615	158.506	1.61	4.7	4.16472	15.6	0.96	117	82.5
1962	64033224002	0	105	0	55	0	0	0	0	0	0	1	1	2	1	0	31.5652	91.8	156.645	40.593	49.6854	4	5.7	227	0.6441	178.996	114.82	1.37	5.1	3.73968	14.1	0.69	129	84
1963	64033301002	1	80	1	62	1	1	1	0	1	0	1	1	1	1	2	28.0624	95.04	126.555	28.6084	48.1786	4	4.6	161	1.0735	155.413	98.1964	1.02	4.8	4.39824	15.5		172	99
1964	64033303001	0	108	0	72	1	0	0	0	0	0	0	1	1	0	0	21.0273	94.68	150.45	35.5672	34.3156	3	5.2	271	0.4633	164.305	105.542	0.29	4.5	1.83624	10.1	1.02	128.5	74
1965	64033304001	0	108	0	58	1	0	0	0	0	0	1	1	1	0	0	28.3217	92.7	115.935	57.2168	39.9487	3	7.9	360	0.5876	196.393	121.392	0.57	5.1	3.2256	15.2	1.12	143	92
1967	64033306001	0	109	0	55	1	0	0	0	0	0	1	1	1	0	0	21.8264	107.1	103.545	39.8198	34.1301	2	6.9	252	0.7232	144.202	90.4644	0.59	4.2	3.68592	13.2	1.13	185	94
1968	64033306002	0	110	1	54	1	0	0	0	0	0	1	1	3	1	2	25.2469	83.88	107.97	31.3146	41.1933	4	3.7	289	0.904	162.372	116.367	2.69	5	3.22896	12.8		157.5	103.5
1969	64033307001	0	110	1	49	1	0	0	0	0	0	0	1	2	1	2	28.8407	107.1	68.145	49.0982	41.7974	4	6.7	280	1.0283	178.223	123.712	0.42	4.8	4.0656	14.9	1.2	167	81
1970	64033308001	0	108	0	78	1	2	2	1	0	0	0	1	1	0	0	20.6452	138.78	162.84	45.6188	32.8981	2	4.3	158	0.6441	185.181	111.727	0.73	4.6	3.75312	11	1.06	140	79.5
1971	64033309001	0	108	1	55	1	0	0	0	0	0	1	1	3	0	1	25.6055	100.62	145.14	31.7012	43.32	4	3.4	191	0.8136	170.104	112.114	4.85	4.8	4.34616	12.8	0.93	129	80
1972	64033309002	0	108	0	55	0	0	0	0	0	0	1	1	1	0	0	24.0715	97.02	230.985	47.1652	37.8041	3	6.7	188	0.678	178.223	86.985	0.45	4.4	3.57336	13.7	1	108	67.5
1973	64033310001	0	108	0	45	1	3	3	0	0	1	1	1	2	1	0	23.3083	94.14	99.12	38.66	36.1019	3	4.8	373	0.7119	156.96	105.928	0.72	4.6	3.25752	14		115	79
1974	64033312002	0	108	0	62	1	0	0	0	0	0	1	1	1	0	0	25.2616	107.28	107.97	51.8044	36.9643	3	3.7	189	0.6554	151.934	81.9592	0.57	4.8	3.91944	11.9		153	104
1975	64033313001	0	108	0	49	1	0	0	0	0	0	1	1	2	0	0	26.3836	113.58	230.985	34.0208	45.8345	4	4.3	157	0.4972	171.264	89.6912	1.89	5.3	3.50112	9.5		149	98
1976	64033313002	0	108	1	49	0	0	0	0	0	0	1	1	1	0	2	23.1877	96.84	109.74	54.8972	33.0849	2	6.2	158	0.7232	171.264	104.382	0.67	4.6	3.46416	11		109.5	73
1977	64033314001	0	108	0	46	1	0	0	0	0	0	1	1	1	0	0	23.8141	97.74	96.465	39.4332	36.7881	3	6.1	294	0.5198	154.253	104.769	0.63	4.8	3.13152	13.1	0.98	141	98
1978	64033314002	0	108	1	55	1	2	2	1	0	0	1	1	1	0	2	20.346	99.9	63.72	51.4178	28.7847	1	3.3	168	0.7006	123.325	64.9488	0.33	4.5	3.47256	14.3		137	90
1980	64033317001	0	109	1	71	1	0	0	0	0	0	0	1	1	1	1	21.9098	106.92	101.775	63.0158	30.4293	2	6.4	336	0.6667	267.914	192.14	0.36	4.6	3.62712	15.2	0.94	143	88.5
1981	64033318002	0	109	0	51	0	0	0	0	0	0	1	1	2	0	0	30.7422	98.28	277.005	37.5002	52.2524	4	4.9	314	0.7684	150.387	68.8148	2.09	4.8	3.36672	11	1	133	81.5
1982	64033319001	1	85	0	65	1	0	0	0	0	0	1	1	1	0	0	29.6427	99.72	132.75	37.1136	47.6197	4	3.9	276	0.678	186.341	122.552	25.22	4.9	3.12648	11.6	0.82	173.5	115
1983	64033319002	0	109	1	66	0	0	0	0	0	0	1	1	2	1	0	24.6671	130.14	70.8	37.5002	39.4905	3	3.6	132	0.7797	88.1448	37.5002	0.68	4.4	3.95976	15.2	1.01	106.5	70.5
1984	64033322001	0	108	1	59	0	0	0	0	0	0	1	1	1	1	0	23.737	95.22	75.225	59.923	32.3732	2	4.1	230	0.7345	158.506	88.5314	1.94	5.1	4.17312	12.2		118.5	79
1986	64033325001	0	109	1	62	1	0	0	0	0	0	1	1	2	1	2	26.0951	101.7	102.66	45.6188	39.0969	3	6.1	199	0.6215	142.269	81.5726	0.8	4.7	3.60528	14.6	1.12	176	99.5
1987	64033325002	0	109	0	56	0	0	0	0	0	0	1	1	1	0	0	22.6566	105.12	75.225	83.119	28.9809	1	4.1	231	0.4294	172.81	78.8664	2.41	4.7	3.0156	16.6		117	77.5
1988	64033326001	1	108	1	63	1	0	0	0	0	0	1	1	1	0	2	27.5374	97.2	154.875	30.1548	47.3397	4	6.1	202	0.9492	202.192	122.939	1.96	4.7	4.4772	15.8	1.43	138.5	97.5
1989	64033326002	0	108	0	65	0	0	0	0	0	0	1	1	1	0	0	24.4978	90	61.065	52.191	33.976	2	5.9	225	0.6102	160.439	95.8768	0.88	5	3.40032	11.3		132.5	82
1990	64033327001	0	108	1	61	0	1	1	0	1	0	1	1	1	0	0	19.5265	102.24	143.37	44.459	30.1127	2	5.5	201	0.8588	135.31	68.0416	0.36	5.1	4.9728	11.3	1.23	129.5	83.5
1991	64033327002	1	48	0	58	0	1	1	0	1	0	1	1	1	0	0	24.4803	107.46	184.965	40.2064	39.7035	3	3.6	289	0.6102	251.29	175.13	0.96	5.2	2.54688	13.7	0.93	125.5	85
1992	64033328001	0	108	1	50	1	0	0	0	0	0	1	1	3	1	2	20.1532	91.08	203.55	32.861	34.3654	3	5.8	404	0.7458	199.099	119.846	2.84	4.7	3.9816	16.1	1.02	146.5	97
1993	64033328002	0	108	0	49	1	0	0	0	0	0	1	1	1	0	0	23.0529	108.36	138.945	53.3508	34.0498	2	3.1	221	0.6441	222.682	148.841	0.47	4.9	3.10968	10.4	0.9	135.5	89.5
1994	64033329001	0	109	0	60	1	1	1	0	1	0	1	1	1	0	0	27.6433	96.3	74.34	67.2684	36.6964	3	3.5	194	0.6667	165.078	84.6654	0.36	4.6	4.032	13.1	1.02	171	103.5
1995	64033329002	0	110	1	61	1	0	0	0	0	0	1	1	1	1	2	26.9549	104.04	92.925	40.9796	41.4307	4	8.5	271	0.678	232.733	170.877	1.61	5.3	3.6708	15.2	0.97	156.5	89.5
1996	64033330001	0	110	0	51	1	0	0	0	0	0	1	1	2	0	0	24.7456	111.78	140.715	34.4074	41.2482	4	5.9	220	0.5424	187.501	124.872	1.85	4.6	3.94632	10.4	0.94	154.5	91.5
1997	64033330002	0	110	1	55	1	0	0	0	0	0	1	1	2	1	2	22.8187	113.58	53.1	50.6446	32.7657	2	6.6	331	0.7119	177.449	121.779	0.83	4.6	4.46712	15.8		156	100.5
1998	64033331001	0	111	0	55	1	0	0	0	0	0	1	1	3	0	0	23.3293	107.28	61.95	65.3354	31.3822	2	5.2	356	0.7684	143.815	74.2272	0.66	4.9	3.61704	10.1	1.26	151.5	84.5
1999	64033331002	1	50	1	57	1	1	1	0	1	0	1	1	1	0	0	24.8443	107.1	89.385	37.8868	39.0693	3	6.6	311	0.6215	139.563	86.2118	0.57	4.5	3.53976	15.5	1.2	185.5	107
2000	64033333001	0	111	1	48	0	0	0	0	0	0	0	1	3	1	2	22.5756	90.36	166.38	42.9126	35.1298	3	5	249	0.8023	225.388	153.48	0.93	4.5	6.00432	17.5		107	75
2001	64604102001	1	50	0	57	1	0	0	0	0	0	1	0	3	0	0	31.5693	105.48	119.475	35.1806	51.4295	4	6.99	248	0.6441	161.985	105.928	7.84	6.1	5.44992	14.1	1.01	127	67
2002	64604102002	0	111	1	55	1	0	0	0	0	0	1	0	3	1	2	29.889	88.74	115.05	27.4486	51.2411	4	7.65	296	0.8588	158.506	106.702	1.73	5.5	4.23864	15		122.5	79
2003	64604103001	0	111	0	49	0	0	0	0	0	0	1	0	1	0	0	30.5922	82.8	84.075	44.0724	44.6067	4	3.67	201	0.5424	146.908	87.7582	1.54	5	3.2256	12.5	0.89	101	69
2004	64604103002	0	111	1	50	1	0	0	0	0	0	1	0	3	0	0	24.237	66.42	67.26	37.8868	35.3347	3	4.71	248	0.8701	141.496	92.3974	0.28	5.1	3.29784	12.4	1.2	155	94
2006	64604104002	0	111	1	56	1	0	0	0	0	0	1	0	1	1	2	29.2037	104.94	244.26	53.7374	44.8482	4	7.33	271	1.017	262.501	160.826	0.73	5.7	5.4432	14.6	0.71	131.5	96
2010	64604108001	1	86	0	66	1	0	0	0	0	0	0	0	1	0	0	24.7617	105.66	118.59	51.4178	36.4439	3	5	210	0.7797	230.414	153.48	1.43	5.9	4.48392	13		100	51.5
2011	64604109001	1	26	0	55	0	2	2	1	0	0	1	0	1	0	0	34.7645	91.98	63.72	54.5106	47.9259	4	3.45	306	0.678	169.717	105.155	0.58	5.3	4.22352	13.5	0.82	117.5	75
2012	64604110001	0	109	0	72	0	1	1	0	1	0	1	0	1	0	0	32.6684	100.26	119.475	43.6858	49.8915	4	7.69	295	0.8362	214.176	155.027	2.67	5.7	5.124	14.6	1.44	131.5	72.5
2013	64604110002	0	109	1	76	1	1	1	0	1	0	1	0	1	0	0	28.8897	104.22	125.67	44.0724	44.3474	4	4.87	219	0.8023	184.795	117.14	1.18	5.8	5.07024	13.6	1.12	157	88
2015	64604112002	0	110	0	47	0	0	0	0	0	0	1	0	3	0	0	28.5032	94.68	151.335	39.0466	45.3514	4	5.48	251	0.7797	185.955	116.753	0.4	5.5	4.6116	11.9	0.72	93	66.5
2016	64604113002	0	110	0	45	0	1	1	0	1	0	1	0	2	0	0	29.0355	98.64	114.165	35.5672	46.6759	4	7.94	241	0.6667	173.197	117.14	5.33	5.8	5.25504	16.4	0.7	132.5	83.5
2018	64604116001	1	25	1	56	1	1	1	0	1	0	1	0	1	0	0	25.2331	109.26	138.945	30.5414	43.3878	4	7.9	294	0.9831	123.712	60.6962	0.68	5.8	6.01776	15.6	1.04	119.5	77.5
2019	64604117001	0	109	1	65	1	0	0	0	0	0	1	0	1	1	1	27.0527	92.16	170.805	37.1136	43.9588	4	2.93	228	1.017	222.295	150.387	0.82	5.3	5.19288	16.4	0.89	139	73.5
2020	64604117002	0	111	0	62	1	1	1	0	1	0	1	0	1	0	0	32.3229	93.6	157.53	56.8302	46.7454	4	6.65	271	0.7458	226.161	143.429	3.53	5.6	3.76152	12.1		160	92.5
2022	64604201001	0	109	0	44	1	1	1	0	1	0	1	0	1	0	0	32.328	100.08	77.88	42.9126	48.3975	4	4.28	310	0.4859	129.124	73.8406	9.31	5.3	3.15	11.8		134.5	79.5
2023	64604201002	0	109	1	57	1	0	0	0	0	0	1	0	2	0	1	21.7871	102.42	77.88	19.33	41.5229	4	3.14	73	0.8249	94.3304	59.923	14.79	6.2	2.71656	12.3		150.5	81
2025	64604206001	0	109	0	46	0	0	0	0	0	0	1	0	3	0	0	23.1832	93.78	33.63	59.923	30.5802	2	4.46	220	0.7232	140.722	78.0932	0.51	5.5	3.30456	12.5	0.89	122	73.5
2026	64604206002	1	84	1	47	1	0	0	0	0	0	1	0	3	1	0	31.1003	91.98	96.465	46.392	45.6828	4	6.39	259	0.8023	167.784	102.062	0.56	5.6	4.74096	14.7	0.94	158.5	94
2027	64604301001	0	109	0	47	0	0	0	0	0	0	1	0	3	0	0	25.8834	99.18	50.445	68.0416	33.8356	2	6.78	211	0.6328	182.089	108.248	0.62	5.1	3.10632	14.7	0.91	125	82
2041	65546102001	0	109	0	49	1	0	0	0	0	0	1	1	3	0	0	27.2115	109.08	65.49	70.3612	36.1299	3	5.8	241	0.8701	201.032	119.459	1.72	4.6	3.948	13.4		104	72
2046	65546104002	0	109	0	48	1	0	0	0	0	0	1	1	2	0	0	22.3494	89.28	92.925	50.6446	31.9106	2	6.2	168	0.6667	158.119	91.2376	0.54	4.6	3.21888	12.5	0.71	115	76
2047	65546105001	0	109	1	63	0	0	0	0	0	0	0	1	1	1	2	20.1897	92.88	57.525	63.789	26.6934	1	7.8	218	1.0509	134.923	56.4436	0.16	4.7	4.76448	15.9	0.84	106	64.5
2048	65546106001	0	109	1	53	1	0	0	0	0	0	1	1	3	1	2	26.1583	91.26	81.42	47.1652	37.8475	3	7.5	208	0.7797	165.465	102.836	2.33	5	4.98456	15.8	1	149.5	96.5
2049	65546107001	0	109	1	51	0	0	0	0	0	0	1	1	1	1	2	21.8846	115.56	107.085	46.7786	33.1428	2	8.7	189	0.7232	205.285	142.655	0.53	4.8	3.08448	16.7		129	81
2050	65546107002	0	109	0	50	0	0	0	0	0	0	1	1	2	0	0	26.7093	102.24	96.465	50.6446	38.8368	3	7.8	196	0.7571	182.089	110.568	2.36	5.2	4.03872	13.2	0.93	123	76
2051	65546108001	0	109	0	62	1	0	0	0	0	0	0	1	1	0	0	25.8372	95.04	284.97	32.4744	45.7543	4	7.5	162	0.9605	160.826	64.5622	0.74	4.9	3.4692	12.5	0.99	119.5	78.5
2052	65546109001	0	109	0	47	0	0	0	0	0	0	1	1	2	0	0	28.3037	86.76	124.785	52.191	40.7791	4	5.9	133	0.7458	224.228	144.588	0.55	4.8	4.09752	11.6	0.82	107.5	65
2054	65546110001	0	109	0	43	0	0	0	0	0	0	1	1	1	0	0	24.6218	85.5	100.89	46.7786	35.8907	3	4.7	218	0.7232	149.614	79.6396	0.48	4.7	3.2928	13.3		99	60.5
2055	65546110002	0	109	1	46	0	0	0	0	0	0	1	1	1	1	2	21.7854	104.76	262.845	45.2322	35.1929	3	7.5	162	0.8927	228.094	134.537	0.29	5	4.17648	12.5	0.94	104	64.5
2059	65546113001	0	109	0	49	1	0	0	0	0	0	1	1	3	1	2	23.9548	89.1	93.81	62.2426	32.5068	2	5.6	147	0.565	194.46	113.274	1.25	4.8	2.65104	13.3		105	67.5
2061	65546114001	0	109	1	62	1	1	1	0	1	0	1	1	2	0	2	20.4863	107.82	162.84	56.057	30.2034	2	5.8	128	0.9492	187.114	103.222	0.68	4.9	6.00096	13		114	66
2064	65546115002	0	109	0	60	0	0	0	0	0	0	1	1	1	1	2	19.9809	98.1	62.835	80.0262	25.3364	1	5.9	163	0.6554	232.733	135.31	0.19	4.9	2.98704	12.5	0.79	103	66.5
2065	65546116001	0	109	0	65	1	0	0	0	0	0	1	1	1	0	0	29.5361	93.6	138.06	49.4848	43.7903	4	5.8	106	0.7345	197.553	117.14	1.23	5	3.55992	16
2066	65546116002	0	109	1	70	1	0	0	0	0	0	1	1	1	0	1	27.4713	91.08	92.04	42.9126	41.0251	4	5.6	147	1.0396	161.985	98.583	0.47	4.8	5.8296	14.3	0.91	145	84
2067	65546117001	0	109	1	49	1	0	0	0	0	0	1	1	2	1	1	26.9965	151.56	114.165	56.8302	40.3188	4	5	187	0.9718	202.192	115.593	0.44	4.7	4.33944	12.9		149.5	89.5
2068	65546117002	0	110	0	47	0	0	0	0	0	0	1	1	2	0	0	25.3792	80.1	70.8	63.0158	33.3361	2	5.2	204	0.7458	184.408	105.542	0.51	4.9	4.15128	17	0.95	109	68
2071	65546119002	0	110	1	50	0	0	0	0	0	0	1	1	2	1	2	24.1927	91.8	115.05	56.8302	34.1283	2	9.9	252	0.9492	214.563	136.083	0.61	5	5.87664	18.9	0.98	113	58
2072	65546120001	0	110	0	70	1	3	3	0	0	1	1	1	1	0	0	17.7891	100.62	250.455	45.6188	28.4649	1	10.2	210	0.8136	216.109	117.526	0.22	4.7	2.24112	15.5	0.92	182	96.5
2073	65546120002	0	110	1	77	1	0	0	0	0	0	1	1	1	1	1	17.4795	80.64	65.49	66.8818	22.5575	1	5.5	230	0.9831	183.635	102.062	2.7	4.8	4.33944	15	1.19	132.5	71.5
2074	65546121001	0	109	1	62	1	0	0	0	0	0	1	1	1	1	2	25.0745	99.18	81.42	39.0466	38.5482	3	5	187	0.8362	177.063	119.846	0.54	5.3	4.22352	12.9	0.72	137	89.5
2075	65546121002	0	111	0	60	0	0	0	0	0	0	1	1	1	0	0	21.5038	75.06	72.57	45.2322	30.496	2	23.7	217	0.6554	146.135	87.3716	0.27	4.8	2.98704	12.2	0.81	106.5	72
2076	65546122001	0	110	0	55	0	2	2	1	0	0	1	1	1	0	0	22.799	184.68	104.43	46.0054	36.6854	3	5	187	0.7345	179.382	114.047	0.31	7.6	1.84464	11	0.85	133.5	79
2077	65546122002	0	109	1	63	0	0	0	0	0	0	1	1	1	0	1	21.1638	95.94	130.095	107.475	26.1285	1	5.9	163	0.7684	259.022	123.325	0.26	5.2	5.02152	12.5	0.83	123	78
2078	65546123001	0	109	1	60	1	1	1	0	1	0	1	1	2	1	2	23.4607	77.04	140.715	66.8818	31.7408	2	9.5	103	0.8814	163.918	69.2014	0.2	4.9	3.2844	12.5		138	76.5
2081	65546124002	0	109	0	43	1	0	0	0	0	0	1	1	1	0	0	18.2834	99	132.75	48.7116	27.2956	1	4.7	187	0.8475	192.913	118.686	0.45	4.7	3.84216	11	0.73	133.5	72.5
2100	65546216001	0	110	1	77	1	1	1	0	1	0	1	1	1	0	1	21.4925	100.08	115.05	62.6292	29.8875	2	4.9	177	0.9379	205.671	142.269	1.06	5.2	4.99464	13.2	1.24	184.5	91
2101	65546216002	0	110	0	75	1	0	0	0	0	0	1	1	1	0	0	19.5413	101.16	144.255	59.1498	28.0092	1	5.1	176	0.6893	156.573	86.985	0.63	5	2.36376	12.8	1.17	130.5	81.5
2106	65546220001	1	85	1	56	0	0	0	0	0	0	1	1	3	1	1	25.7026	85.68	177	47.9384	38.8751	3	5.6	110	0.8362	208.764	149.228	0.62	4.6	4.86528	11.2		114	81
2109	65546302001	0	110	0	50	0	0	0	0	0	0	1	1	1	0	0	24.0022	102.6	100.005	69.9746	32.3239	2	5.8	128	0.6328	253.61	165.078	1.93	5.1	2.89296	13	0.93	110.5	66.5
2111	65546303002	0	110	1	47	0	0	0	0	0	0	1	1	2	0	2	20.7956	87.84	77.88	46.7786	29.9358	2	7.8	178	0.4859	178.609	118.3	0.28	5.2	4.4016	16.6	0.69	129.5	81
2112	65546304001	0	110	1	52	1	0	0	0	0	0	0	1	1	0	2	19.3602	100.08	77.88	40.9796	29.3435	1	11.1	284	0.7458	152.32	95.1036	0.7	4.9	2.18232	14.7	0.78	139.5	90
2116	65546307001	0	110	0	67	1	1	1	0	1	0	1	1	2	0	0	25.4738	117.9	123.015	45.6188	39.2264	3	5.6	147	0.7458	165.465	94.717	1.38	5.1	3.57168	14.3	0.95	107	66.5
2119	65546308002	0	110	1	53	0	0	0	0	0	0	1	1	1	1	0	23.394	111.06	82.305	62.2426	32.3834	2	8.3	191	0.8475	155.8	71.521	0.65	5.1	4.99632	16.8		118	79
2122	65546310001	0	111	0	68	1	0	0	0	0	0	1	1	1	0	0	22.0586	116.28	272.58	31.3146	39.8687	3	9.5	103	0.8588	205.285	119.459	0.37	5.2	5.20968	12.5	0.8	103.5	60.5
2123	65546310002	0	111	1	69	0	0	0	0	0	0	1	1	3	0	1	23.5599	115.56	93.81	47.9384	35.2104	3	7.9	110	0.9153	159.666	95.1036	1.74	5.2	6.3588	13.3	0.78	117	70
2125	65546312001	1	110	1	50	1	0	0	0	0	0	1	1	1	0	2	27.2024	93.6	112.395	41.7528	41.5674	4	5	187	0.9944	204.125	136.083	1.34	4.9	4.57968	12.9	0.95	156.5	117
2126	65546312002	1	49	0	52	1	2	2	1	0	0	1	1	1	0	0	31.5648	99.18	336.3	31.3146	57.5708	4	6.2	195	0.6102	173.97	72.2942	3.38	5	4.99296	15.3	0.67	125	77
2127	65546313001	0	110	1	45	0	0	0	0	0	0	1	1	1	0	1	23.5031	94.14	136.29	51.4178	34.4942	3	6.6	209	0.9153	182.475	104.382	0.26	4.7	4.15464	15.9	0.71	105	59
2128	65546313002	1	85	0	48	1	0	0	0	0	0	1	1	1	0	0	27.931	115.74	138.06	50.6446	42.0745	4	6.5	351	0.678	206.058	126.805	0.9	5.3	5.1912	16.5	0.68	147.5	80.5
2130	65546315001	0	110	0	48	0	0	0	0	0	0	1	1	2	0	0	29.3947	88.02	132.75	38.66	46.1064	4	6.7	235	0.8362	153.094	89.3046	2.13	4.5	4.10088	13.8	0.83	120.5	79
2131	65546315002	0	110	1	46	0	0	0	0	0	0	1	1	1	1	1	22.7467	95.94	76.995	46.0054	33.2354	2	3.9	239	0.8588	155.027	93.5572	0.89	4.9	4.30752	15.5	0.77	124.5	79
2132	65546316001	0	111	0	63	1	0	0	0	0	0	0	1	1	0	0	26.8486	105.66	186.735	52.191	40.641	4	10.3	263	0.6441	265.981	170.877	0.63	5	4.11096	14.2	0.62	107.5	58.5
2135	65546318001	0	111	0	57	1	3	3	0	0	1	1	1	1	0	0	24.6836	96.3	160.185	49.8714	37.036	3	10.7	224	0.8023	156.186	73.0674	1.37	5	3.96648	14.3		103.5	63.5
2136	65546318002	0	110	1	61	1	3	3	0	0	1	1	1	1	1	2	22.6871	92.88	56.64	86.5984	27.9215	1	5.4	200	1.0622	213.403	114.82	1.36	4.8	4.92408	14.8	1.02	109.5	68.5
2137	65546319001	0	110	1	58	0	0	0	0	0	0	1	1	1	1	1	21.4978	92.16	133.635	39.0466	33.8	2	4.1	113	0.8814	185.955	118.686	1.41	5.1	5.55744	14.8	0.81	125	83
2138	65546319002	1	85	0	57	1	2	2	1	0	0	1	1	1	0	0	22.4872	135.54	130.98	39.4332	36.697	3	6.2	168	0.6893	136.083	69.588	1.59	5.2	3.58176	14.2	0.75	149	83
2139	65546320001	0	110	0	64	1	1	1	0	1	0	1	1	1	0	0	20.8581	96.12	140.715	44.0724	31.9993	2	12.4	260	0.7571	211.47	141.882	1.72	5.2	3.7128	12.5	0.71	110.5	51.5
2140	65546320002	0	110	1	63	0	0	0	0	0	0	1	1	1	0	0	20.744	113.04	269.04	51.4178	32.6683	2	6.5	266	0.9944	154.64	67.2684	0.25	4.6	6.28992	15.3	1.02	123	71
2145	65546326001	0	110	1	60	0	0	0	0	0	0	1	1	1	1	2	19.7778	107.82	49.56	34.4074	31.1932	2	8.5	196	0.6893	77.7066	30.1548	2.02	5.1	3.42552	15.1	0.81	92	54
2146	65546326002	0	110	0	60	1	0	0	0	0	0	1	1	1	0	0	22.8563	114.3	166.38	43.2992	36.2658	3	7.7	221	0.6893	146.908	65.722	34.4	5.2	3.89424	14.5	0.73	139.5	78
2147	65546327001	0	110	1	69	0	0	0	0	0	0	0	1	1	1	2	18.8631	82.8	61.95	49.4848	26.2393	1	5.1	217	0.9266	154.253	90.4644	0.38	4.8	2.79888	15.6	1.17	103	67
2148	65546328001	0	110	0	57	0	0	0	0	0	0	1	1	1	0	0	23.0951	113.94	74.34	61.4694	32.0259	2	6.3	208	0.791	197.939	121.392	1.78	5.3	2.82072	15.5		112	69.5
2150	65546329001	0	110	0	47	1	0	0	0	0	0	1	1	2	0	0	30.5739	100.8	230.1	37.1136	51.3323	4	9.9	204	0.6554	170.104	86.2118	3.87	5.2	3.95472	14.8		124	75
2152	72428103001	1	84	0	73	0	2	2	1	0	0	1	0	1	0	0	20.7236	307.08	70.8	57.2168	33.4364	2	3.35	111	0.9605	146.908	76.5468	0.79	9.1	3.93792	10.3	1.73	105.5	50.5
2153	72428103002	0	109	1	75	1	0	0	0	0	0	1	0	1	0	1	23.7915	110.88	69.03	75.0004	31.2588	2	3.24	103	11.5486	198.326	111.727	3.99	4.4	6.04296	9.6	8.75	147	72
2154	72428106001	0	109	0	79	1	0	0	0	0	0	0	0	1	0	0	25.3556	105.84	220.365	31.3146	44.6769	4	7.23	213	0.7797	157.346	76.5468	1.76	4.9	4.61832	13.8	1.16	141	82.5
2155	72428108002	0	109	0	63	1	1	1	0	1	0	1	0	1	0	2	22.6093	108.18	134.52	34.0208	37.5678	3	5.05	193	0.6328	163.532	95.8768	4.01	5.5	4.66536	12.9	1.23	163	99.5
2156	72428112001	0	109	0	32	0	0	0	0	0	0	1	0	1	0	0	21.8436	116.82	70.8	63.789	30.0589	2	4.12	125	0.565	169.331	92.3974	0.29	4.7	3.67416	12.4	0.86	114	77.5
2157	72428112002	0	109	1	48	0	0	0	0	0	0	1	0	1	0	0	27.6145	100.8	123.9	35.5672	44.7328	4	5.95	87	0.8588	137.63	71.9076	0.62	5	5.12904	13.6	1.11	123	76.5
2158	72428113002	0	109	0	61	1	0	0	0	0	0	1	0	2	1	0	26.4072	93.24	92.925	51.8044	37.6806	3	4.29	116	0.7571	168.558	97.8098	1.09	5	4.47384	12.6		148.5	86.5
2159	72428115001	0	109	0	51	1	0	0	0	0	0	1	0	1	0	1	24.6477	102.78	130.98	37.8868	39.4591	3	4.51	203	0.6554	236.213	169.717	2.72	4.4	4.998	7.1	1.11	146	80.5
2160	72428116001	0	109	0	80	0	0	0	0	0	0	0	0	1	0	0	18.9428	88.56	53.1	67.2684	24.4804	1	3.87	132	0.7232	174.357	98.9696	0.39	4.4	3.04584	11.2	1.42	117	65.5
2161	72428117002	0	109	1	60	0	0	0	0	0	0	1	0	1	1	2	20.1912	119.7	182.31	52.9642	30.744	2	7.47	235	1.0509	183.635	91.2376	0.74	5.4	3.67752	15.3	1.18	102.5	54.5
2162	72428120001	0	109	0	55	0	0	0	0	0	0	1	0	1	0	0	22.1852	101.34	109.74	37.1136	35.2629	3	4.89	254	0.4181	237.372	174.743	0.84	4.7	4.6284	12.1	1.01	112.5	61.5
2163	72428122002	0	109	1	53	1	0	0	0	0	0	1	0	2	0	0	21.9858	96.66	139.83	32.4744	36.6925	3	4.54	131	1.1074	173.97	100.129	1.09	4.7	4.80312	15.9		138.5	78
2164	72428123001	0	109	1	61	1	0	0	0	0	0	0	0	2	0	2	20.4562	96.48	92.925	46.0054	30.2165	2	10.15	93	1.0396	168.944	105.928	44.91	5.1	6.20592	14.6	1.63	130.5	79
2165	72428202001	0	109	1	51	1	0	0	0	0	0	0	0	1	1	2	17.3343	89.64	34.515	55.2838	23.1774	1	3.33	152	0.7232	119.073	45.6188	27.84	4.5	3.98832	18.8	1.37	147	92.5
2166	72428203001	0	109	0	49	0	0	0	0	0	0	0	0	3	1	0	22.5567	96.12	75.225	44.8456	33.1479	2	4.63	157	0.5198	164.692	107.088	0.45	4.5	2.85264	11.9	0.88	93.5	56
2167	72428205001	0	110	1	51	0	0	0	0	0	0	0	0	3	1	2	17.373	96.84	76.995	43.2992	25.8231	1	11.04	362	0.8136	138.403	71.9076	49.9	5	4.34616	14.7	1.52	103	62
2168	72428206001	0	110	0	62	0	0	0	0	0	0	1	0	2	1	0	20.036	97.02	76.11	54.5106	28.0565	1	4.39	104	0.7684	215.723	146.521	0.66	4.7	4.32264	13	1.14	113	64.5
2169	72428206002	0	110	1	64	0	0	0	0	0	0	1	0	1	0	2	24.0436	86.04	73.455	33.6342	37.6393	3	6.07	158	0.904	173.197	114.434	1.52	4.6	4.1916	14.9		106.5	60.5
2170	72428207001	0	110	1	55	1	1	1	0	1	0	0	0	1	1	1	24.5986	113.04	96.465	44.0724	37.5314	3	9.02	235	1.0848	170.491	94.3304	1	4.8	2.7804	13.6		119	79.5
2171	72428209001	0	110	1	56	0	0	0	0	0	0	1	0	3	1	2	25.5297	113.4	110.625	45.6188	38.9017	3	8.29	285	1.1413	211.857	138.016	0.92	5.2	7.308	14.2		120.5	79.5
2172	72428209002	0	110	0	54	1	0	0	0	0	0	1	0	3	0	0	27.2247	97.02	65.49	54.124	37.9174	3	4.2	264	0.6215	180.929	114.82	0.64	4.6	2.13696	12.1		139	83
2173	72428212001	0	110	0	75	1	0	0	0	0	0	0	0	1	0	0	26.2292	112.5	99.12	40.2064	41.0485	4	5.67	164	0.7232	170.104	107.088	3.55	4.5	4.11264	12.4	1.38	147.5	73
2174	72428213001	0	110	1	53	0	0	0	0	0	0	0	0	2	0	0	23.5706	94.14	119.475	34.0208	38.2887	3	6.4	165	0.9718	159.279	106.315	0.7	4.9	4.39488	15.1	1.18	135	79.5
2175	72428214001	0	110	0	84	0	0	0	0	0	0	0	0	1	0	1	40.7424	109.26	152.22	37.5002	66.498	4	8.74	119	0.8475	160.826	88.5314	2.22	5.1	6.13704	12.3	1.71	136	66
2176	72428215001	0	110	1	57	0	0	0	0	0	0	1	0	3	1	1	29.1146	100.44	74.34	37.8868	44.999	4	5.56	198	0.9831	167.398	113.274	0.69	5	5.29536	16.3	1.09	102	67.5
2177	72428216001	0	110	0	77	1	0	0	0	0	0	0	0	1	0	2	15.8702	109.8	113.28	56.057	22.8918	1	7.24	181	0.8814	251.677	168.558	0.97	5.2	3.47088	14.1	1.86
2178	72428217001	0	110	1	53	0	2	2	1	0	0	1	0	1	0	2	16.8941	110.7	78.765	54.5106	24.102	1	5.23	190	1.1752	190.98	121.779	0.54	5.2	4.62504	13.4	1.53	116	72
2179	72428219001	0	110	1	50	1	1	1	0	1	0	0	0	1	1	2	21.5651	102.96	107.97	46.0054	32.3809	2	6.22	116	1.0396	173.97	109.021	1.72	4.9	6.29328	15.9		118	68
2180	72428301001	0	110	0	71	0	0	0	0	0	0	0	0	1	0	0	19.0434	108.36	100.005	47.1652	28.4542	1	5.69	207	0.6554	228.867	168.171	1.32	5.2	3.07104	13.2	0.99	133	79
2181	72428302001	0	110	0	56	1	0	0	0	0	0	1	0	1	0	0	22.7822	102.06	99.12	55.6704	32.3899	2	4.12	152	0.6328	197.939	128.738	0.76	4.6	5.17104	12.9	1.15	123.5	72.5
2182	72428302002	0	110	1	61	1	2	2	1	0	0	1	0	2	0	0	24.8389	114.3	100.005	41.3662	38.6674	3	7.23	158	0.9831	158.506	90.4644	3.07	5.6	4.83504	13.6	2.33	123	74.5
2183	72428304002	1	25	0	56	1	1	1	0	1	0	1	0	1	0	0	30.6035	120.06	177	47.9384	47.7122	4	7.19	220	0.6893	206.444	120.233	2.68	5.8	5.4348	14.3	0.98	139.5	91.5
2184	72428307002	0	110	0	43	0	0	0	0	0	0	1	0	2	0	0	25.0692	96.84	50.445	76.5468	31.7716	2	6.87	121	0.8362	179.382	92.3974	0.37	5.2	3.75312	13.2		128.5	79.5
2186	72428311001	0	110	0	61	0	2	2	1	0	0	0	0	2	0	0	26.6682	159.66	239.835	37.5002	46.5503	4	5.06	135	0.8927	167.398	74.6138	1.67	6.1	6.59232	11.5	0.95	127	71.5
2187	72428312001	0	110	0	75	0	1	1	0	1	0	0	0	1	0	0	27.6152	97.92	70.8	59.5364	37.7468	3	4.19	109	0.6554	152.707	90.0778	0.65	5.2	5.2332	11.8	1.22	132	74
2189	72428315001	0	110	0	65	0	0	0	0	0	0	0	0	2	0	0	21.0201	102.24	207.09	46.392	32.9779	2	7.9	262	0.678	255.929	161.985	1.35	5.2	4.63344	14.6		121.5	81.5
2190	72428316001	1	110	1	68	1	1	1	0	1	0	1	0	3	1	1	22.199	111.42	64.605	61.856	30.4667	2	6.79	279	0.9605	214.563	142.269	0.88	4.9	4.86024	16	1.41	116	67
2191	72428316002	1	85	0	67	1	2	2	1	0	0	1	0	1	0	0	25.9796	194.76	232.755	34.0208	47.3881	4	7.24	251	0.7571	224.615	129.124	2.12	7.7	4.88544	15.5		184.5	71.5
2192	72428317001	0	110	0	76	1	0	0	0	0	0	0	0	1	0	0	20.9566	109.8	115.935	49.4848	31.2374	2	5.73	239	0.7684	180.929	109.021	1.51	5.4	5.86656	14.9	1.3	128.5	70.5
2193	74002101001	0	110	1	58	0	0	0	0	0	0	1	1	1	0	2	24.1988	114.48	63.72	39.4332	37.3991	3	7.02	126	0.9831	139.176	92.784	4.83	5.4	5.64816	15.7		106	61.5
2194	74002101002	0	110	0	52	0	0	0	0	0	0	1	1	1	1	0	24.51	103.14	77.88	62.6292	33.4692	2	4.97	222	0.5876	184.408	112.887	0.51	5.2	3.4944	13.7	1.19	109	51
2195	74002102001	0	110	1	48	1	0	0	0	0	0	1	1	1	0	0	22.3392	93.96	200.01	40.2064	36.0473	3	4.72	227	0.8814	188.661	112.114	0.78	4.9	5.59776	14.7	0.92	110.5	79
2196	74002102002	0	110	0	47	0	0	0	0	0	0	1	1	1	0	0	23.6442	87.3	123.015	40.9796	36.2699	3	9.8	312	0.6328	192.14	130.671	0.28	4.8	3.62376	14.4	0.93	109.5	64.5
2197	74002103002	0	110	0	50	1	0	0	0	0	0	1	1	1	0	0	19.6006	98.1	62.835	52.5776	27.4891	1	8.82	188	0.5876	167.398	112.114	0.43	5.3	3.57672	12.1	1.04	136.5	87
2198	74002104002	0	108	0	45	0	0	0	0	0	0	1	1	1	0	0	23.3424	90	67.26	51.0312	32.7092	2	4.92	182	0.7232	159.666	102.449	0.33	4.9	2.80224	12.7	1.09	110	67.5
2199	74002105002	0	108	1	74	0	0	0	0	0	0	1	1	1	0	1	19.627	79.56	51.33	39.4332	28.5716	1	4.84	153	0.904	122.166	75.7736	0.59	5.3	4.16976	12.2	1.58	100.5	56
2200	74002106001	0	108	0	59	0	0	0	0	0	0	0	1	1	1	0	22.5905	101.88	162.84	34.0208	37.8173	3	5.6	137	0.7684	173.97	112.887	0.72	5.2	4.85352	13.4	1.29	130.5	77.5
2201	74002111001	0	108	0	57	0	0	0	0	0	0	1	1	1	0	0	25.3333	96.66	138.06	46.0054	38.3978	3	4.97	162	0.6554	174.357	105.928	1.06	5.2	4.18488	11.6		120.5	77.5
2202	74002111002	0	108	1	65	0	0	0	0	0	0	1	1	1	1	0	22.5981	98.28	53.1	52.191	31.5416	2	3.8	104	1.1639	142.655	86.985	0.6	5.4	4.96608	12.9		102	56.5
2203	74002112001	0	108	0	70	0	2	2	1	0	0	0	1	1	0	0	22.0105	130.14	84.075	40.2064	34.807	3	4.62	215	0.5537	184.408	131.831	0.58	6.3	3.91944	12.8	1.09	111.5	73.5
2204	74002113001	0	108	0	48	1	0	0	0	0	0	1	1	3	0	0	23.7709	96.3	62.835	56.057	32.7246	2	4.82	224	0.7571	173.97	112.501	0.39	4.8	3.85224	14.1	1.07	138.5	82
2205	74002113002	0	108	1	52	0	0	0	0	0	0	1	1	3	0	2	19.8141	99.72	52.215	59.923	26.7607	1	4.01	195	0.9492	138.403	73.8406	1.46	5.1	3.99336	13.5	1.13	113	70
2206	74002115001	0	108	0	54	0	0	0	0	0	0	1	1	1	1	0	23.74	96.12	105.315	56.4436	33.5247	2	4.76	211	0.791	165.078	91.2376	0.36	4.7	4.0824	14.6	1.07	103.5	58
2207	74002115002	0	108	1	57	0	0	0	0	0	0	1	1	1	0	2	20.217	118.08	53.985	78.0932	26.3057	1	4.09	182	0.7571	197.939	114.434	0.5	5.4	4.71576	15.7	1	125	64.5
2208	74002116002	0	108	1	61	1	0	0	0	0	0	1	1	1	1	2	26.514	102.24	147.795	39.0466	42.4283	4	4.3	181	0.8701	165.851	97.8098	0.86	5.3	5.46	15.3	1.1	141	85
2209	74002118002	0	108	0	55	0	0	0	0	0	0	1	1	1	0	0	20.4152	98.1	89.385	52.5776	29.1343	1	3.63	160	0.7232	178.996	116.753	0.4	5	3.50784	13.4	1.23	107	60
2210	74002202001	0	108	1	80	0	0	0	0	0	0	1	1	1	1	2	22.2512	94.5	69.03	66.8818	29.3992	1	4.7	130	0.7458	159.666	86.2118	8.71	5.4	5.3172	11.4	1.16	113.5	65
2211	74002204002	0	108	1	51	0	1	1	0	1	0	1	1	2	1	1	21.2939	101.52	103.545	42.1394	32.5899	2	4.6	124	0.9944	164.305	111.341	0.8	5.2	5.89512	12.5	1.26	119.5	67
2212	74002205001	0	108	0	41	0	0	0	0	0	0	1	1	1	0	0	28.3771	91.62	102.66	49.4848	41.1338	4	3.9	57	0.6667	162.372	99.3562	0.58	4.7	3.93792	14.5		128	78.5
2213	74002205002	0	108	1	46	0	0	0	0	0	0	1	1	1	0	2	22.4674	82.44	123.9	55.2838	31.7242	2	3.5	99	1.017	148.068	80.0262	0.74	5	5.21808	11.5	1.15	121.5	71
2214	74002210001	0	108	1	62	1	0	0	0	0	0	1	1	1	1	2	20.2231	86.76	65.49	57.99	27.2769	1	5.3	70	0.904	186.341	124.485	1.55	5.2	4.7964	13.3		152	98
2215	74002211001	0	108	0	71	1	0	0	0	0	0	1	1	1	0	0	18.9844	102.96	84.96	61.0828	26.1894	1		56	0.791	192.14	123.712	2.12	5.4	6.24624	22.5	1.38	156	71
2216	74002211002	0	109	1	77	0	0	0	0	0	0	1	1	1	0	0	22.5391	88.56	54.87	46.0054	32.0635	2	4.2	104	0.9831	139.176	88.5314	2.24	5.4	4.36128	11	1.48	137.5	70.5
2217	74002212001	0	109	1	59	0	0	0	0	0	0	1	1	1	1	2	22.5346	92.88	144.255	37.1136	36.16	3	3.7	124	0.9492	211.084	152.707	0.95	5.2	5.0232	20.8	1.24	103.5	62
2218	74002212002	0	108	0	59	0	2	2	1	0	0	1	1	1	0	0	23.5434	145.26	173.46	47.1652	37.5105	3	6.1	214	0.7571	204.898	132.604	6.57	7.2	6.00432	10.6	1.91	124	76
2219	74002213002	0	108	0	59	0	0	0	0	0	0	1	1	1	0	0	20.3177	102.78	62.835	59.5364	27.8045	1	4.4	134	0.7571	177.449	114.82	0.6	4.9	4.1664	10.6		121	67.5
2220	74002217001	0	108	0	53	0	0	0	0	0	0	1	1	1	0	0	20.6745	84.6	107.97	53.3508	29.2405	1	5.5	172	0.6441	166.238	103.222	0.44	4.4	2.89632	11.4		132	82.5
2221	74002219001	0	108	0	70	0	0	0	0	0	0	0	1	1	0	0	18.9946	96.48	77.88	42.526	28.3722	1	6.3	173	0.9266	230.8	176.29	8.39	5.5	4.72752	9.8	1.3	130	77.5
2222	74002301001	0	108	0	59	1	0	0	0	0	0	0	1	1	0	0	28.3744	101.34	196.47	46.0054	44.3861	4	6	163	0.8588	211.084	127.191	1.13	5	6.82416	12.7	1.11	141	86.5
2223	74002302001	0	108	0	58	0	0	0	0	0	0	1	1	1	0	0	21.7996	94.32	146.025	49.4848	32.4795	2	5.1	117	0.8814	261.342	186.728	0.9	4.6	4.55952	9	1.33	133.5	76
2224	74002303001	0	108	1	69	1	0	0	0	0	0	1	1	1	0	2	18.9318	92.7	87.615	71.521	24.8709	1	3.7	118	0.8136	175.903	93.1706	1.75	5.5	3.3012	11.2	1.36	138	68.5
2225	74002303002	0	108	0	63	0	0	0	0	0	0	1	1	1	0	0	21.2032	96.66	64.605	70.3612	27.6784	1	3.8	149	0.678	202.965	131.057	0.24	4.8	2.67624	10.7	1.03	129	81.5
2226	74002304001	0	108	0	77	0	0	0	0	0	0	0	1	1	1	0	24.2043	96.48	80.535	53.7374	34.0897	2	4.1	93	0.9944	156.186	86.985	2.28	4.9	5.21136	8.7	2.05	124	66.5
2227	74002305001	0	108	1	61	1	0	0	0	0	0	1	1	1	1	2	25.5589	112.32	195.585	47.9384	39.8965	3	3.2	101	1.2656	240.852	158.119	0.87	4.8	6.29664	12	1.46	142.5	70.5
2228	74002306001	0	108	0	52	0	0	0	0	0	0	1	1	1	0	0	23.2262	106.2	80.535	57.2168	32.5991	2	3.1	372	0.6102	162.759	100.903	0.3	3.9	3.74304	6.4		133	66
2229	74002309001	0	108	1	82	1	2	2	1	0	0	1	1	1	1	0	19.7742	126.36	148.68	59.923	28.9626	1	3	121	0.8136	182.089	94.3304	0.76	4.6	6.33192	14.3	1.46	168.5	91.5
2230	74002309002	0	108	0	77	1	0	0	0	0	0	1	1	1	0	0	25.4375	116.46	75.225	64.9488	34.927	3	3.1	121	0.5876	207.604	114.434	1.15	4.7	3.96648	10.1	1.37	177.5	94.5
2231	74002310001	0	108	0	74	1	0	0	0	0	0	1	1	1	0	0	25.6281	95.22	103.545	54.124	36.4941	3	3.9	115	0.6893	184.022	113.274	0.68	4.5	5.52552	9.9	1.25	142.5	67
2232	74002311001	0	108	1	68	0	0	0	0	0	0	0	1	1	1	2	17.8837	115.38	66.375	59.5364	24.9189	1	3.7	131	0.8701	160.052	86.5984	0.98	5.6	4.80312	10.9	1.22	137	75.5
2233	74002312001	0	108	0	69	0	0	0	0	0	0	1	1	1	0	0	19.4295	98.1	150.45	43.2992	30.1554	2	5.4	112	0.791	182.089	109.794	0.52	4.8	3.54144	9.9	1.02	125.5	70
2234	74002312002	0	108	1	75	0	1	1	0	1	0	1	1	1	0	1	21.3547	94.14	77.88	67.655	28.2949	1	3.2	101	1.1074	167.784	92.3974	0.5	5.1	5.05512	12	1.65	120.5	74.5
2235	74002314001	0	108	0	52	0	0	0	0	0	0	1	1	1	1	0	18.2899	98.46	88.5	71.521	24.2179	1	5.1	164	0.7006	188.661	110.568	0.88	4.9	4.58304		0.99	96	62.5
2236	74002316001	0	109	1	65	0	0	0	0	0	0	1	1	1	1	2	20.3794	110.34	56.64	60.6962	27.9203	1	3.6	92	1.0735	122.552	54.124	1.67	4.6	7.47432	8.9		131	70
2237	74002316002	1	109	0	62	0	1	1	0	1	0	1	1	1	1	0	28.8259	88.38	169.035	44.459	44.4087	4	5	123	0.7458	211.084	135.31	1.56	5.9	4.914	9.3	1.1	106.5	65.5
2238	74002317002	0	109	1	60	0	0	0	0	0	0	1	1	2	1	1	19.8645	86.04	56.64	61.4694	26.2019	1	3.8	67	0.7458	184.022	121.006	0.34	4.8	6.18744	9.8		109	62.5
2239	74002318001	0	109	0	55	0	0	0	0	0	0	1	1	2	0	2	23.892	125.28	120.36	29.7682	41.6523	4	8.4	159	0.7797	166.238	113.66	4.04	4.8	4.33608	11.5	1.18	131.5	70
2240	74004203002	0	109	0	66	0	0	0	0	0	0	1	0	1	0	0	20.7756	96.66	62.835	72.2942	26.9152	1	4	175	0.6102	162.372	78.4798	0.69	5	3.92784	10.5	0.78	100.5	55.5
2241	74004206001	0	109	0	54	0	0	0	0	0	0	1	0	3	0	0	23.7097	106.92	137.175	29.3816	41.1076	4	5.4	164	0.6441	168.171	110.954	0.66	5	4.40496	15.8		117	76.5
2242	74004208001	0	109	1	60	0	0	0	0	0	0	1	0	2	0	0	23.029	102.6	89.385	64.9488	31.3717	2	4.9	129	0.8023	117.913	28.6084	0.46	5.1	7.33824	13.7	1.05	111.5	77
2243	74004212001	0	109	0	51	0	0	0	0	0	0	0	0	1	1	0	25.3486	99	52.215	52.191	35.3948	3	6.2	164	0.7006	151.934	91.2376	0.5	5.1	4.17312	13.7	1.03	105.5	62.5
2248	74004308002	0	110	1	47	0	0	0	0	0	0	1	0	3	1	0	26.3932	99	53.1	46.392	38.0089	3	7.7	178	0.9379	132.99	77.32	0.87	4.9	5.29032	15	1.02	128.5	84.5
2252	74057104002	0	109	1	74	1	0	0	0	0	0	1	0	2	1	2	20.5241	99.36	114.165	54.124	29.5465	1	4.4	243	1.0396	189.047	124.485	1.04		6.74184	10.9	1.23
2255	74057108002	0	109	1	69	1	2	2	1	0	0	1	0	1	1	1	25.9795	196.38	80.535	53.3508	40.2391	4	7.5	193	1.0283	179.382	117.14	0.56		5.20128	15.6	1.16	133	84.5
2257	74057111001	0	109	1	62	1	0	0	0	0	0	1	0	2	1	0	33.0249	119.16	123.9	68.8148	45.9871	4	8.6	194	1.1413	253.996	171.65	0.71		6.64944	13.9		140	79
2258	74057111002	0	109	0	60	0	0	0	0	0	0	1	0	3	0	0	21.2271	103.32	97.35	63.4024	29.2458	1	5.8	164	0.7797	179.769	103.222	1.32		5.54736	12.6	0.82
2260	74057201002	0	109	0	55	0	0	0	0	0	0	1	0	1	0	0	20.4092	102.96	77.88	80.7994	26.2471	1	6.7	274	0.8249	226.548	138.016	2.38		4.19832	12.5	1.01	111	68.5
2261	74057203002	0	109	1	70	1	0	0	0	0	0	1	0	1	0	2	23.7118	101.7	59.295	57.2168	32.6423	2	4.6	183	0.8362	184.022	120.233	1		3.82032	14.2	1	150	97
2262	74057303002	0	109	0	48	0	0	0	0	0	0	1	0	3	0	0	19.4922	95.04	42.48	62.2426	25.7116	1	7	188	0.8023	171.264	114.434	0.59		1.81776	11.8	0.93	88.5	54
2263	74057304002	0	109	0	47	0	0	0	0	0	0	1	0	3	1	0	24.275	93.78	199.125	43.6858	38.2896	3	7.9	232	0.7571	256.702	182.475	2.31		4.27896	12	0.87	111	79.5
2267	74057309001	0	109	1	43	1	0	0	0	0	0	0	0	3	0	0	32.044	104.76	139.83	32.0878	54.1022	4	6.7	268	0.8701	161.985	103.609	1.25		6.84432	14.3	1.08	188.5	122.5
2269	74057311002	0	110	1	72	1	0	0	0	0	0	1	0	3	0	0	23.8751	104.04	166.38	35.9538	39.4926	3	10.5	353	1.017	187.114	122.939	3.5		6.43944	15.4	1.42	112.5	93
2270	74057312001	0	110	0	81	1	0	0	0	0	0	1	0	1	0	0	23.177	102.06	176.115	47.5518	35.6541	3	5.5	146	0.8249	224.228	151.547	4.01		4.97784	12	1.33	140	71.5
2272	74057314001	0	105	0	53	0	0	0	0	0	0	0	0	3	0	0	18.4835	85.86	86.73	90.851	22.7689	1	4.5	105	0.791	225.774	126.032	0.39		4.4184	10.5	1.11	88	55.5
2273	74631101001	0	104	1	74	0	0	0	0	0	0	1	1	1	0	0	24.9202	88.38	145.14	34.0208	40.7986	4	7.3	171	0.9266	160.052	87.3716	1.33	4.5	4.98792	15.4	1.24	122	72.5
2274	74631101002	0	104	0	69	1	0	0	0	0	0	1	1	1	0	0	27.7555	132.12	120.36	66.8818	39.3075	3	6.7	297	0.6215	217.269	130.671	1.33	5	5.22816	13	1.11	116	65.5
2276	74631107002	1	109	1	71	1	1	1	0	1	0	1	1	1	0	2	23.4266	99.72	128.325	57.99	33.4199	2	7.8	222	1.2882	214.95	136.083	0.95	4.8	7.54656	15.1	1.34	147	84.5
2277	74631109001	0	109	0	51	0	0	0	0	0	0	1	1	1	0	0	23.6832	106.56	215.055	33.6342	40.8213	4	5.4	221	0.6215	202.965	125.645	2.46	5.1	3.8808	13.1	0.86	132.5	75
2278	74631114001	0	109	1	72	1	0	0	0	0	0	0	1	1	0	0	20.9675	135.54	81.42	39.4332	33.4663	2	11.7	149	1.1526	149.228	96.65	15.48	4.4	4.85688	14.3	1.39	144	79.5
2279	74631115001	0	109	0	49	0	0	0	0	0	0	1	1	3	0	0	22.0855	103.32	76.11	68.8148	29.4613	1	5.1	144	0.6667	164.305	83.119	0.79	4.5	5.5356	11.4		103	61.5
2280	74631115002	0	109	1	53	0	0	0	0	0	0	1	1	3	1	0	23.4375	82.26	63.72	44.0724	33.6187	2	7.2	152	0.791	140.336	87.3716	2.28	4.4	4.32264	16.3	0.85	100.5	60
2281	74631122001	0	110	0	74	1	0	0	0	0	0	1	1	1	0	0	24.366	95.58	211.515	38.2734	40.0988	4	6.7	236	0.5989	161.212	76.9334	0.49	4.6	3.49608	12.6	0.9	165	98
2282	74631202001	0	105	0	62	1	0	0	0	0	0	1	1	1	0	0	22.0853	136.98	201.78	46.7786	35.4065	3	5.42	80	0.7006	180.156	100.129	0.45	5.2	4.08408	12.1	0.93	158.5	90
2283	74631202002	0	105	1	64	0	0	0	0	0	0	1	1	1	1	0	23.3515	124.38	240.72	57.99	35.6193	3	10.82	227	1.4012	161.599	47.9384	2.73	5.2	9.85992	12.6	1.3	121.5	74.5
2284	74631204001	0	105	1	53	0	0	0	0	0	0	1	1	3	1	0	24.0866	125.64	153.105	50.6446	36.8363	3	6.02	185	0.7797	186.341	95.4902	0.28	5	4.92576	13.6		114	72
2286	74631205002	0	105	0	67	1	0	0	0	0	0	1	1	1	1	0	22.6448	130.86	491.175	20.8764	49.3636	4	5.35	145	0.7458	171.264	61.4694	3.22	4.9	4.63848	11.9		144.5	72.5
2287	74631208002	0	105	0	54	0	0	0	0	0	0	1	1	1	0	0	20.7323	128.34	327.45	49.4848	33.849	2	5.97	221	0.7458	192.14	85.052	1.23	5.2	4.98456	13.3	0.77	117.5	77
2288	74631209001	0	105	0	42	0	0	0	0	0	0	1	1	1	0	0	22.5746	89.1	98.235	50.258	32.3993	2	4.9	220	0.7119	162.759	94.717	0.38	5	2.71488	12.2		97	51
2289	74631209002	0	105	1	46	0	0	0	0	0	0	1	1	2	0	2	24.9532	88.2	251.34	36.3404	42.0769	4	7.16	227	0.7571	156.186	77.32	0.44	4.6	5.41632	13.9		123	70
2290	74631211002	0	105	1	52	0	0	0	0	0	0	1	1	1	1	2	17.9522	107.82	226.56	84.6654	24.6379	1	5.72	247	0.8023	154.64	37.1136	0.14	5.3	5.82624	13.3		114	66.5
2291	74631302001	0	103	0	53	1	3	3	0	0	1	1	1	1	0	0	20.8419	88.02	209.745	31.7012	35.9105	3	7.5	279	0.6102	127.578	55.6704	0.57	4.5	4.19328	13.4	0.85	158.5	99
2292	74631306002	1	19	1	84	1	3	3	0	0	1	1	1	1	1	1	16.9009	97.2	49.56	44.0724	24.54	1	6.9	249	0.8927	123.325	73.454	6.34	5	4.97784	12.9	1.53	184	80
2293	74631310001	1	43	1	62	1	1	1	0	1	0	1	1	1	0	2	23.2375	86.76	136.29	32.4744	38.2965	3	7.5	298	0.6893	155.413	90.4644	0.59	5	6.06984	15.1	0.95	156	95
[truncated: 4,978 more rows]
